# Supplementary material for: Systematic review of outcome domains and instruments used in clinical trials of tinnitus treatments in adults
Source: Trials. 2016 Jun 1;17:270. doi: 10.1186/s13063-016-1399-9 (PMC4888312; doi:10.1186/s13063-016-1399-9)
Supplement: Additional file 2: — TINNET WG5 master file. An editable version of the data master file. (XLSX 313 kb) [file 13063_2016_1399_MOESM2_ESM.xlsx]

## Sheet: COMPLETED
Study ID	Study title	Name of corresponding author	Email of corresponding author	Country where study was conducted	Date of publication	Date of study start	Study design	If 'other' please specify	Aim of study	Type of intervention	Duration of intervention	Sample size calculation	If 'yes' please specify	Sample size	Age: minimum	Age: maximum	Duration of tinnitus	Intermittent or constant	Pulsatile or non-pulsatile	Severity of tinnitus	Other subtypes of tinnitus: inclusion	Other subtypes of tinnitus: exclusion	Co-morbidities: inclusion	Co-morbidities: exclusion	Primary outcome domain	Primary outcome measure	Time-frame: primary outcome	Secondary outcome domain	Secondary outcome measure	Time-frame: secondary outcome	Description of any modifications to the methods	Notes
ADD_001	Efficacy of repetitive transcranial magnetic stimulation for the treatment of refractory chronic tinnitus: A randomized, placebo controlled study	Martin, Anders	martin.anders@vfn.cz	Czech Republic	April, 2010	June, 2006	randomised controlled trials		to evaluate the efficacy of 1 Hz rTMS in the treatment of tinnitus	1- low-frequency rTMS, 2- sham rTMS	1- 2 weeks, 2- 2 weeks	not stated		1- 26, 2- 26	18	70	≥6 months	not stated	not stated	not stated	pharmacological treatment for tinnitus for at least 3 months without significant clinical response, and identical doses of current pharmacological treatment for at least 6 weeks	not stated	age-adjusted normal sensorineural hearing determined by audiogram within the last 6 weeks before start of study (i.e. no more than 5 dB below the 10% percentile (DIN EN ISO 7029) of the appropriate age and gender group in all measured standard frequencies), a normal neurological exam and normal cranial magnetic resonance imaging finding. Normal middle ear status demonstrated by tympanometry, stap…	history of neuropsychiatric disorder (personal or family history of epilepsy, documented abnormal EEG, intracranial hypertension, history of dizziness, significant head injury, stroke, aneurysm, brain malformation, neurodegenerative disorder affecting the brain, previous cranial neurosurgery, presence of acoustic neuroma, glomus tumor, brain tumor, profound hearing loss >90 dB treshold at 4 000 H…	tinnitus severity	Tinnitus Handicap Inventory (Newman et al. 1996)	weeks 2, 6, 14, 26	side effects	side effects	not stated	N/A	Additional exclusion: breastfeeding; Participation in a clinical trial within the last 30 days before starting this trial; concurrent other forms of tinnitus treatments, Side effects not specified in the design, but in the results.
																									tinnitus severity	Tinnitus Questionnaire (Goebel & Hiller 1994)	weeks 2, 6, 14, 26
																									tinnitus severity	Numerical Rating Scale (tinnitus severity, 0-10)	weeks 2, 6, 14, 26
																									disruption of routine daily activities	Numerical Rating Scale (disruption of routine daily activities, 0-10)	weeks 2, 6, 14, 26
ADD_002	Tinnitus treatment with Trazodone	Gabriel Cesar, Dib	Not stated	Brazil	May/June, 2007	February, 2005	randomised controlled trials		to assess whether Trazodone acts positively in tinnitus control	1- Trazodone (tablet), 2- placebo (tablet)	1- 60 days, 2- 60 days	not stated		104	45	80	< 1 year	not stated	not stated	not stated	not stated	not stated	Patients with normal audiograms; mild to moderate sensorineural hearing loss	External and middle ear diseases or altered otoscopy; Conductive and mixed hearing loss; Severe/Profound sensorineural hearing loss; Use of other medication that could impact tinnitus. Concomitant use of other Serotonin reuptake inhibition drug or other that may act on central neurotransmitters.	tinnitus intensity	Numerical Rating Scale (tinnitus intensity, 0-10)	60 days	side effects	side effects	throughout the study	target in each group was probably 52, achieved 43 and 42	After withdrawals, sample for analysis was 1-43, 2-42. Additional exclusion: Prior use of Trazodone.
																									life quality impact	Numerical Rating Scale (life quality impact, 0-10)	60 days
																									level of discomfort caused by tinnitus	Numerical Rating Scale (level of discomfort caused by tinnitus, 0-10)	60 days
ADD_003	Neurofeedback for treating tinnitus	Katalin, Dohrmann	katalin.dohrmann@uni-konstanz.de	Germany	(166), 2007	not stated	before and after studies		To compare the effectiveness of different neurofeedback protocols in reducing the intensity of tinnitus or distress level caused by tinnitus	1- Neurofeedback1 (enhancement of tau) 2- Neurofeedback2 (reduction of delta), 3 Neurofeedback 3 (enhancement of the tau/delta ratio)	1- 4 weeks, 2- 4 weeks, 3- 4 weeks	not stated		1- 5; 2- 5; 3- 11	31	62	not stated	not stated	not stated	not stated	not stated	not stated	not stated	not stated	training success	tinnitus loudness matching at 1kHz	4 weeks	not stated	not stated	not stated	N/A	Timepoints of outcome assessment are not clearly defined. 2nd research was reported in the article about the difference between neurofeedback and freqency discrimination training
																									training success	EEG	4 weeks
																									distress related to tinnitus	Tinnitus Questionnaire (Goebel & Hiller 1998	4 weeks, 6 weeks and 6 months (unclear)
ADD_004	Auditory discrimination training for tinnitus treatment: the effect of different paradigms	Carlos, Herraiz	cherraizp@seorl.net	Spain	January 2010	January 2006	randomised controlled trials		to compare the effect on tinnitus of a new Auditory Discrimination Training paradigm (tinnitus frequency training close to tinnitus pitch matching)	1 - training frequency in the same frequency of tinnitus pitch; 2 - training frequency one octave below frequcny of tinnitus pitch; 3- Waiting List Group	30 days	Not stated		1-20, 2- 21, 3-26	20	60	Not stated	Not stated	Not stated	Tinnitus Handicap Inventory<56 (mild to moderate)	Not stated	Not stated	Not stated	Not stated	not stated	Clinical Global Impression of Change (better, same or worse)	30 days	not stated	not stated	not stated	N/A
																									tinnitus loudness	Numerical Rating Scale (tinnitus loudness, 1-10)	30 days
																									not stated	Tinnitus Handicap Inventory	30 days
ADD_005	The effects of alprazolam on tinnitus: a crossover randomized clinical trial	Mir Mohammad, Jalali	mmjalali@gums.ac.ir	Iran	November 2009	November 2006	other	cross-over design	to evaluate the efficacy of alprazolam for relief of tinnitus	1 - alprazolam, 2- placebo (Chlorpheniramine Maleate)	1 to 2- first treatment 9 weeks, 1 week wash-out, then second treatment for 9 weeks	Yes	The power of the study was estimated from the previous study (Hyynh and Fields Ann Pharmacother 1995 29:311-12). We estimated that recruitment of 30 cases would provide 90% power to detect a signiﬁcant difference between the effects of treatment on tinnitus loudness at a signiﬁcance of p<0.05 (Faul et al. Behavior Res Meth 2007 39:175-91). As we anticipated a drop out rate of 20% in 2 groups, the…	1- 18, 2- 18	21	65	≥12 months	Not stated	Not stated	not stated	Not stated	Not stated	not stated	Meniére’s disease, vestibular schwannoma, otosclerosis, hearing aid use, temporal lobe tumor, depression, anxiety, and inability to tolerate minimal effective dose of alprazolam (0.5 mg bid)	sensation of tinnitus	Tinnitus Handicap Inventory	8 weeks	not stated	not stated	not stated	N/A
																									sensation of tinnitus	Numerical Rating Scale (tinnitus severity, 0-100)	8 weeks
																									tinnitus loudness	tinnitus loudness matching	8 weeks
ADD_006	Use of a self-help book with weekly therapist contact to reduce tinnitus distress: a randomized controlled trial	Viktor, Kaldo	viktor.kaldo@psyk.uu.se	Sweden	63; 2007	Not stated	randomised controlled trials		to investigate the effects of a Cognitive behaviour therapy-based self-help book supplemented with weekly telephone calls on tinnitus distress in comparison to a wait-list control group.	1 - self-help book and telephone calls; 2 - waiting list control group	1 and 2- 6 weeks	Not stated		1- 34, 2- 38	18	non stated	≥6 months	Not stated	Not stated	Tinnitus Reaction Questionnaire≥10	Not stated	Not stated	Hospital Anxiety and Depression Scale (HADS) =<18 on both subscales	Anxiety or Depression as a major problem	Tinnitus annoyance and distress	Tinnitus Reaction Questionnaire	6 weeks	tinnitus distress	Tinnitus Handicap Inventory	8 weeks	N/A	50% reduction in TRQ mean score = clinically significant improvement
																												tinnitus loudness	Numerical Rating Scale (tinnitus loudness, 10-cm-long)	8 weeks
																												tinnitus distress	Numerical Rating Scale (tinnitus distress 10-cm-long)	8 weeks
																												stress	Numerical Rating Scale (perceived stress during the day, 10-cm-long)	8 weeks
																												anxiety	HADS anxiety subscale	8 weeks
																												depression	HADS depression subscale	8 weeks
																												quality of sleep	Insomnia Severity Index	8 weeks
ADD_008	The efficacy of open molds in controlling tinnitus	Gisele Munhoes dos Santos	giselemunhoes@gmail.com	Brazil	May-June, 2007	not stated	other	cross-over design	to assess the response of tinnitus patients to behind-the-ear (BTE) hearing aids with two types of earmold vents (vented earmold and pressure vent), in patients with mild to severe sensorineural symmetric hearing loss, after one month of hearing aid use.	1- open mold hearing aid, 2- relief ventilation mold hearing aid	1 to 2- first treatment 30 days, 15 days wash-out, then second treatment for 30 days	Not stated		50	25	89	not stated	constant	not stated	not stated	not stated	not stated	bilateral symmetrical sensorineural hearing loss of any etiology in which hearing aids were indicated	bilateral asymmetrical sensorineural hearing loss defined as a 15 dB difference in two or more frequencies; profound sensorineural hearing loss in two or more frequencies; mixed hearing loss; and a medical contraindication or refusal to try hearing aids	tinnitus annoyance	Numerical Rating Scale (tinnitus annoyance, 0-10)	30 days	not stated	not stated	not stated	N/A
																									hearing loss annoyance	Numerical Rating Scale (hearing loss annoyance, 0-10)	30 days
																									change in hearing loss	Clinical Global Impression-Improvement in hearing (3 point scale)	30 days
ADD_009	Management of tinnitus: oral treatment with melantonin and sulodexide	Giampiero, Neri	gneri@unich.it	Italy	Apr-June, 2009	January, 2006	randomised controlled trials		to compare the effects of oral melatonin and Sulodexide combination as against oral melatonin alone on the tinnitus perception, in patients suffering from sensorineural and central tinnitus	1- melatonin and Sulodexide (tablet), 2- melatonin (tablet), 3- control (no therapy)	1- 80 days, 2- 80 days, 3- not stated	not stated		1- 34, 2- 34, 3- 34	18	not stated	≥1 year	not stated	non-pulsatile	not stated	not stated	not stated	not stated	psychiatric or neurological disease; conductive or mixed hearing loss; Meniere's disease, cerebrovascular ddisease, diabetes; vestibular schwannoma; cerebello-pontine angle tumours	not stated	Tinnitus Handicap Inventory	40 and 80 days	not stated	not stated	not stated	N/A	Sulodexide is believed to improve the blood flow in the inner ear microcirculation.
																									not stated	Acufenometry evaluation	40 and 80 days
																									not stated	Pure Tone Audiometry	80 days
																									not stated	Speech Discrimination Score	80 days
ADD_010	A Randomized Controlled Trial of Mindfulness‐Based Cognitive Therapy for Treating Tinnitus	Pierre, Philippot	Pierre.Philippot@uclouvain.be	Belgium	September, 2013	not stated	randomised controlled trials		to examine the relative effectiveness of two psychological interventions for treating tinnitus	1- Mindfulness training; 2- Relaxation training	1- 6 weeks, 2- 6 weeks (both 2.5 months after one psychoeducation session)	Not stated		1- 15, 2-15	35	79	> 6 months	not stated	not stated	tinnitus causing significant psychological distress and impairment in everyday activities (Tinnitus Psychological Impact Questionnaire (QIPA; Philippot, Clauw, & de Romerée, unpublished data) specifically, to be included, participants’ mean evaluations of the negative emotions and deteriorated quality of life resulting from the tinnitus had to be greater that 3 (on a scale from 1 to 7)).	not stated	tinnitus resulting from an organic condition that could benefit from a medical intervention,	not stated	borderline or antisocial personality disorder, insufficient hearing capacity to follow instructions delivered during group sessions	psychological responses to tinnitus	Tinnitus Psychological Impact Questionnaire (QIPA)	2.5 months and (follow-up about 6 months)	not stated	not stated	not stated	N/A	Additional exclusion: use of a tinnitus masking apparatus, other psychotherapy or psychological intervention during the study. Timepoints for outcome assessment are unclear. Outcome measure for tinnitus is unpublished questionnaire.
																									anxiety	State–Trait Anxiety Inventory (STAI)	2.5 months and (follow-up about 6 months)
																									depression	Beck Depression Inventory (BDI)	2.5 months and (follow-up about 6 months)
ADD_011	A randomized controlled trial of cognitive-behavior therapy for tinnitus.	Shannon Robinson	skrobinson@ucsd.edu	USA	14(2), 2008	not stated	randomised controlled trials		to investigate the effects of a 'manualised' Cognitive Behaviour Therapy for tinnitus	1- immediate Cognitive Behaviour Therapy, 2- delayed Cognitive Behaviour Therapy	1- 8 weeks, 2- 8 weeks waiting list, then 8 weeks CBT	Yes	we conducted a power analysis and identified a goal of recruiting 60 patients total, 30 per group, to be able to detect a moderate effect size at a power of 0.8 and a p value of 0.05 for our primary outcome	1- 38, 2- 27	35	77	not stated	not stated	not stated	not stated	not stated	not stated	not stated	psychosis; dementia	tinnitus severity	Numerical Rating Scale (tinnitus severity, 0-10)	weeks 8, 16 and 52	not stated	not stated	not stated	Group allocation not conducted at a 1:1 ratio, and so did not reach intended sample size for delayed CBT group	Primary outcome used in power calculation was not defined. Exclusion criteria: only factors that interfered with the patients ability to participate in a group for physical (eg unable to get to group) or psychological (eg psychosis or dementia) reasons
																									tinnitus annoyance	Numerical Rating Scale (tinnitus annoyance, 0-100)	weeks 8, 16 and 52
																									tinnitus handicap	(Iowa) Tinnitus Handicap Questionnaire (THQ)	weeks 8, 16 and 52
																									psychological distress related to tinnitus	Tinnitus Reaction Questionnaire (TRQ)	weeks 8, 16 and 52
																									effect of tinnitus on daily living	Tinnitus Handicap Inventory (THI)	weeks 8, 16 and 52
																									not stated	Tinnitus (Effects) Questionnaire (TQ)	weeks 8, 16 and 52
																									somatic sensations and awareness of bodily sensations	Modified Somatic Perception Questionnaire (MSPQ)	weeks 8, 16 and 52
																									internal thoughts, sensations and feelings	Private Self-consciousness Scale (PSC)	weeks 8, 16 and 52
																									depressive symptoms and severity	Hamilton Rating Scale for Depression	weeks 8, 16 and 52
																									depressive symptoms	Beck Depression Inventory	weeks 8, 16 and 52
																									presence and severity of distress	Symptom Checklist 90, revised (SCL-90-R)	weeks 8, 16 and 52
																									quality of well-being	Quality of Well-Being Scale (self-administered version, QWB-SA)	weeks 8, 16 and 52
ADD_014	Acceptance and Commitment Therapy versus Tinnitus Retraining Therapy in the treatment of tinnitus: A randomised controlled trial	Vendela, Westin	vendela.zetterqvist@liu.se	Sweden	November, 2012	not stated	randomised controlled trials		to evaluate the immediate effects of Acceptance and Commitment Therapy (ACT) in comparison with a wait list and to compare the long-term effects of ACT with those of TRT across a period of 18 months among participants who experienced distress associated with tinnitus.	1- Acceptance and Commitment therapy (ACT), 2- Tinnitus Retraining therapy (TRT), 3- Wait list control (WLC)	1- up to 10 weeks, 2- one session, plus 18 months sound therapy, 3- not stated	Not stated		1-22, 2-20, 3-22	20	72	≥ 6 months	not stated	not stated	Tinnitus Handicap Inventory ≥30	Not stated	not stated	have hearing thresholds which would allow for the use of wearable sound generators	in need of immediate medical consultation, suffer from a severe psychiatric disorder,	tinnitus impact	Tinnitus Handicap Inventory (THI)	10 weeks, 6 and 18 months	insomnia	Insomnia Severity Index (ISI)	10 weeks, 6 and 18 months	N/A	Additional inclusion: not to have previously received a psychological or sound-generator treatment for tinnitus
																												life quality	Quality of Life Inventory (QOLI)	10 weeks, 6 and 18 months
																												anxiety and depression	Hospital Anxiety and Depression Scale (HADS)	10 weeks, 6 and 18 months
																												treatment response	Clinical Global Impression-Improvement (CGI-I)	10 weeks, 6 and 18 months
																												experiential tinnitus avoidance/acceptance	Tinnitus Acceptance Questionnaire (TAQ)	10 weeks, 6 and 18 months
ADD_015a, b and c	Treatment of chronic tinnitus with theta burst stimulation: a randomized controlled trial	Christian, Plewnia	chritsian.plewnia@uni-tuebingen.de	Germany	May, 2012	February, 2008	randomised controlled trials		to investigate the safety and efficacy of 4 weeks, bilateral continuous theta burst stimulation (cTBS) to the temporal and temporopariental cortex in the treatent of chronic tinnitus	1-cTBS (continuous theta burst stimulation over secondary auditory cortex), 2-cTBS (cTBS over temporoparietal association cortex), 3-sham cTBS	1 to 3- 4 weeks	Yes	Sample size was determined to give multiple power 0.8 to three pair-wise comparisons with multiple signiifcance level 0.05 if scores fell to 80% and 97% of baseline in effective and ineffective treatments, respectively. Inserting the standard deviation of log-scores from our last study (not cited), 0.18, resulted in 16 patients per treatment.	1-16, 2-16, 3-16	18	75	<5 years	not stated	not stated	not stated	not stated	objective tinnitus	not stated	Acute or chronic inflammation of the middle ear, acute hearing loss, hearing loss due to an acoustic trauma within less than past 6 weeks, Morbus Menière or fluctuating hearing loss, Epilepsy, Brain trauma, Brain surgery, Heart pacemaker, Intake of anticonvulsants, antipsychotics, and regular intake of benzodiazepin, Suicidality, Other severe pathological chronic condition that might confound tre…	tinnitus distress	Tinnitus Questionnaire (German Version, Goebel & Hiller 1994)	4 weeks	tinnitus distress	Tinnitus Questionnaire (German version)	2 and 16 weeks	Register states sample size calculation as follows: The ratios of tinnitus distress score after treatment to tinnitus distress score at baseline are assumed to follow normal distributions with standard deviation 0.18 after taking logarithms. A relevant effect size of 0.19 logarithmic units would arise from the ratio of geometric mean scores of 80% of baseline after efficacious stimulation to 97% …	Additional exclusion: Participation in another clinical study regarding tinnitus within the past 3 months and during enrolment in our study. In the protocol : time frame of secondary outcome measures unclear (11month vs 56 weeks). Also mention daily, 2 weeks and 4 weeks testing but this contradicts with the information reported across the table and the text and no data are yet reported. Patients …
																												not stated	Global impression of tinnitus change (6 point scale)	immediately after individual cTBS and 4 weeks
																												safety	adverse events	throughout treatment
																												safety	audiological testing (subjective tinnitus matching)	2 and 4 weeks
																												safety	audiological testing (pure-tone audiometry)	2 and 4 weeks
																												safety	audiological testing (speech audiometry in quiet)	2 and 4 weeks
																												safety	audiological testing (speech audiometry in noise)	2 and 4 weeks
ADD_016a and b	Tinnitus treatment with Piribedil guided by electrocochleography and acoustic otoemissions	Andreia Aparecida, de Azevedo	aazevedo@otosul.com.br	Brazil	August, 2009	November, 2006	other	cross-over design	to assess the safety and efficacy of the dopaminergic drug piribedil for the treatment of tinnitus	1-Piribedil, 2-Placebo (not stated in trial register)	1-90 days, 2-90 days	not stated		100	18	not stated	≥2 months	not stated	not stated	tinnitus as the main complaint by the patient	not stated	vascular and muscular tinnitus	not stated	external and middle ear diseases, temporomandibular joint disorder; regular intake of central acting drugs in the last 6 months.	tinnitus severity	Tinnitus Handicap Questionnaire	90, 120 and 210 days	not stated	not stated	not stated	Registered protocol stated inclusion criteria were tinnitus duration >6 months, THI>38. Registered protocol stated that exclusion criteria were vascular and muscular tinnitus but these details were different or absent in the published findings. Registered protocol also states as exclusions abnormal otoscopy and mixed and conductive hearing loss. Published findings reports additonal exclusion of e…	It is not clear at what stage the randomisation took place, and although it reported that "Both the patients and the investigators were blinded with respect to the nature of the ongoing medication." no details of how this was achieved and if there was a check done regarding knowledge of treatment condition are reported. Another aim of the trial is to evaluate whether ECoG and otoacoustic emission…
																									not stated	Numerical Rating Scale (tinnitus annoyance, 0-10)	90, 120 and 210 days
																									side effects	side effects	throughout the trial
ADD_019a and b	Counteracting tinnitus by acoustic coordinated reset neuromodulation	Peter, Tass	p.tass@fz-juelich.de	Germany	30(2), 2012	not stated	randomised controlled trials		and to confirm the efficacy and safety of the coordinated reset technology	1-adaptive CR neuromodulation (sound stimulation) v1, 2-adaptive CR neuromodulation v2, 3-adaptive CR neuromodulation v3, 4-adaptive CR neromodulation v4, 5-placebo stimulation	1 to 5- 12 weeks	Not stated		1-22, 2-12, 3-12, 4-12, 5-5	18	not stated	≥6 months	not stated	not stated	not stated	tonal tinnitus (reliable and repeated location of the tinnitus tone by a sinusoidal matching tone), subjective	objective tinnitus; Tinnitus due to temporomandibular joint disorders;	up to moderate hearing impairment up to 50 dB	Auditory hallucination; Symptomatic hearing disorders; "Morbus Meniere"; Brainstem diseases; Psychiatric disorders; Insufficient treatment of general disorders, anemia, tumor, dialysis, hypertonus etc.	Tinnitus distress level	Tinnitus Questionnaire German version)	12 and 16 weeks	not stated	not stated	not stated	Register states aim is to improve the QOL (quality of life) by reducing the tinnitus symptoms of the patient, but QoL not assessed in study. Register omits to mention objective tinnitus as an exclusion. Register states necessity for hearing aid as an exclusion not in the paper.	Authors state RCT, but group sizes are unequal. Registration states aim is improve quality of life, but QoL not assessed
																									tinnitus loudness	Numerical Rating Scale (tinnitus loudness, 0-100)	12 and 16 weeks
																									tinnitus annoyance	Numerical Rating Scale (tinnitus annoyance, 0-100)	12 and 16 weeks
																									tinnitus frequency	Pure tone matching	12 and 16 weeks
																									not stated	EEG delta- and alpha-band power	12 weeks
ADD_022	Effectiveness of Eriksonian hypnosis in tinnitus therapy: preliminary results	Zahide M, Yazici	minealmaz@yahoo.com	Turkey	8(1), 2012	January 2009	before and after studies		to evaluate the preliminery results of Eriksonian hypnosis after its use as an alternative treatment protocol at our clinic for reducing the severity of tinnitus and improving the quality of life. The goal of this study was to introduce Eriksonian hypnosis as an alternative treatment method for management of tinnitus.	1 - hypnosis	not stated	Not stated		1- 42	21	65	not stated	not stated	not stated	not stated	subjective idiopathic tinnitus	treatable causes of tinnitus.	not stated	Sensorineural hearing loss	not stated	Tinnitus Handicap Inventory (Turkish version)	(unclear), outcomes reported at 1 week, 1, 3 and 6 months after treatment	quality of life.	Health Survey Short Form-36	not stated	N/A	3 withdrew after the initial interview. The duration of the treatment is not stated, but they state that each patient had three sessions of approximately 30 minutes. Other exclusion criteria include patients who had undergone any form of tinnitus management therapy in the past 1 year and patients who required any surgical or medical treatment. It is not clear when the quality of life (SF-36) resu…
CENTRAL_001	Intratympanic dexamethasone plus melatonin versus melatonin only in the treatment of unilateral acute idiopathic tinnitus	Silviu, Albu	silviualbu63@gmail@com	Romania	Sep-Oct, 2014	January, 2012	randomised controlled trial		to determine whether the combination of IT corticosteroid with melatonin could be associated with decreased tinnitus in patients with acute idiopathic tinnitus.'	1-melatonin plus intratympanic dexamethasone, 2-melatonin plus intratympanic sodium chloride solution	1 and 2- melatonin one week, dexamethasone (or placebo) 8 weeks	Not stated		1-30, 2-30	18	50	<3 months	not stated	not stated	not stated	unilateral, idiopathic	tinnitus associated with history of otologic disease	not stated	familial history of hearing loss, history of ototoxic drug use or noise trauma, sudden sensorineural hearing loss, diabetes mellitus, thyroid diseases, hypertension, hypercholesteatoma, temporomandibular joint or cervical spine problems	not stated	Tinnitus Handicap Inventory	3 months	not stated	not stated	not stated	N/A	Author emailed to confirm that recruitment age ≥18.
																									not stated	Numerical Rating Scale (tinnitus awareness, 10-point scale)	3 months
																									not stated	Numerical Rating Scale (tinnitus loudness, 10-point scale)	3 months
CENTRAL_003	Efficacy of different protocols of transcranial magnetic stimulation for the treatment of tinnitus: pooled analysis of two randomized controlled trials	Berthold, Langguth	Berthold.Langguth@medbo.de	Germany	May, 2014	month not stated, 2004	randomised controlled trial		to determine which rTMS stimulation protocol has the greatest impact on tinnitus'	1-neuronavigated rTMS within temporal cortex, 2-sham rTMS, 3-low-frequency left temporal rTMS , 4-high-frequency left DLPFC rTMS followed by low-frequency left temporal rTMS	1 to 4- 12 days (ie 2 working weeks)	yes	Based on previous studies (Kleinjung et al 2005) an effect size of 0.6 was estimated. Power estimations (1-beta=0.8; alpha=0.05) resulted in a sample size of 45 per treatment arm'	1-48, 2-48, 3-48, 4-48	18	80	>3 months	not stated	not stated	not stated	not stated	objective tinnitus	not stated	Morbus Menier, conductive hearing loss, history of seizures, clinically relevant psychiatric comordibity, suspected diagnosis of organic brain damage, cardiac pacemakers or other electrical implants, pregnancy	tinnitus severity	Tinnitus Questionnaire (Goebel and Hiller 1994)	12 days	tinnitus severity	Tinnitus Questionnaire (Goebel and Hiller 1994)	days 12, 18, 25, 59, and 90	N/A	Secondary outcome for TQ was Pre (mean value of screening and baseline) vs Post (mean value of days 12, 25, 59 and 90). Secondary outcome for Befindlichkeitsskala was Pre (mean value of baseline) vs Post (mean value of days 12 and 25). Number of treatment responders defined as a minimum difference of 5 points on the TQ from 0 to 12 days
																												general well-being (especially rapid mood changes)	Befindlichkeitsskala (Zerssen 1976)	days 12 and 25
CENTRAL_005	Medium-term results of combined treatment with transcranial magnetic stimulation and antidepressant drug for chronic tinnitus	Suat, Bilici	suatbilici@yahoo.com	Turkey	December, 2013	May, 2009	randomised controlled trial		to compare the efficiency of rTMS and the SSRI paroxetine, supplied singly and in combination, as a treatment for tinnitus.'	1-rTMS at 1kHz, 2-rTMS at 10 kHz, 3-combination of rTMS at 1 kHz and paroxetine, 4-paroxetine, 5-placebo ('sham rTMS')	rTMS 2 weeks, paroxetine 4 weeks	Not stated		1-15, 2-15, 3-15, 4-15, 5-15	20	62	≥1 year	not stated	not stated	Tinnitus Handicap Inventory (THI) total score above 38 (Level 3, 4, 5), a Tinnitus Severity Index (TSI) total score above 36	not stated	not stated	not stated	antidepressant or tinnitus drugs usage in the past year, middle ear disease, presence of an intracranial lesion, hearing loss, presence of systemic illness, communication problems, gestation or lactation, epilepsy or syncope history, chronic alcohol consumption, or any drug usage compromising cognitive functions, anxiety and depression as determined by Beck Anxiety Scoring (BAS), and Psychiatric …	tinnitus severity	Tinnitus Handicap Inventory	1 and 6 months	psychopathological disorder	Beck Anxiety Scoring	1 and 6 months	N/A
																									tinnitus severity	Tinnitus Severity Index	1 and 6 months	depression	Psychiatic Signs Screening	1 and 6 months
CENTRAL_006	Posturography measures and efficacy of different physical treatments in somatic tinnitus	Manuela, Mazzoli	manuela.mazzoli@gmail.com	Italy	16(1), 2010	not stated	randomised controlled trials		to compare the efficiacy of two different physical treatments in somatic tinnitus'	1-transcutaneous dynamic electrical stimulation (InterX), 2-manual osteopathic therapy, 3-no intervention control	1- 2 months, 2- 2 months, 3- not stated	Not stated		1-20, 2-20, 3-40	18	65	not stated	not stated	not stated	not stated	not stated	not stated	not stated	current treatment with psychotropic medications, psychiatric disorders, recent history of neoplastic disease, chronic cardiovascular problems (including hypertension), severe or profound hearing loss across all frequencies	loudness	Numerical Rating Scale (intensity of tinnitus, 1-10)	2 months	postural control	posturography oscillation measure	not stated	N/A
																									awareness	Numerical Rating Scale (time of awareness of tinnitus during the day, 1-10)	2 months
																									annoyance	Numerical Rating Scale (time of annoyance during the day, 1-10)	2 months
																									anxiety and reactivity levels	Tinnitus Handicap Inventory	2 months
CENTRAL_008	Intratympanic dexamethasone injection for refractory tinnitus: prospective placebo-controlled study	Yun-Hoon, Choung	yhc@ajou.ac.kr	Republic of Korea	November, 2013	2006	randomised controlled trials		to investigate the effect of intratympanic steroid injection on refractory tinnitus'	1- Dexamethasone (intratympanic injection), 2- placebo (intratympanic saline injection)	1- 2 weeks, 2- 2 weeks	Not stated		1-15, 2-15	25	72	not stated	not stated	non pulsatile	not stated	refractory tinnitus were defined as those for which the treatment with gingko biloba over 4 weeks had failed	not stated	not stated	chronic otitis media, dysfunction of the Eustachian tube, retrocochlear lesions, Meniere's disease	not stated	Tinnitus Handicap Inventory	6 weeks (ie 4 weeks after the end of treatment)	Not stated	Not stated	Not stated	N/A	Author emailed to confirm that recruitment age ≥18, response came from Dr. Seong Jun Choi [akas9238@daum.net or akas9238@hanmail.net]. We defined improvement as an decrease in two or more items in the tinnitus questionnaire, an decrease 5 or more score of THI, and >5 dB reduction in the tinnitus loudness scale. We also defined aggravation as a increase in two or more items of the tinnitus questio…
																									tinnitus loudness	Visual Analog Scale (loudness)	6 weeks (ie 4 weeks after the end of treatment)
																									tinnitus annoyance	Visual Analog Scale (annoyance)	6 weeks (ie 4 weeks after the end of treatment)
																									tinnitus-related effect on life	Visual Analog Scale (effect on life)	6 weeks (ie 4 weeks after the end of treatment)
																									tinnitus awareness	Visual Analog Scale (awareness)	6 weeks (ie 4 weeks after the end of treatment)
																									tinnitus loudness	Tinnitus loudness matching	6 weeks (ie 4 weeks after the end of treatment)
ADD_012	Tinnitus rehabilitation: a mindfulness meditation cognitive behavioural therapy approach	Mike, Sadlier	sadliermj@cardiff.ac.uk	UK	April 2007	not stated	non-randomised controlled trials or case control studies	to investigate the effects of cognitive behavioural therapy and meditation in tinnitus sufferers	1- immediate Cognitive Behavioural Therapy and mindfulness meditation, 2- delayed Cognitive Behavioural Therapy and mindfulness meditation	1- four sessions (not defined), 2- 3 months waiting list, then four sessions (not defined)	Not stated	not stated		1- 14, 2- 11	24	not stated	chronic (not defined)	not stated	not stated	not stated	patients reporting intrusiveness of tinnitus and who were felt could benefit from a psychological as well as audiological management approach	not stated	not stated	not stated	tinnitus severity and impact	Tinnitus Questionnaire (Hallam)	post treatment and 4 to 6 months post-trial (follow up)	therapeutic change	Patient Global Impression of Change	1- 6 months post therapy (follow up, unclear)	N/A	The authors do not use the words 'Patient Global Impression of Change' but essentially this is what their follow-up question is. Note that the post-treatment measure for the two groups is at a different points in time because of the delay. Author emailed to confirm minimum age >=18
																									anxiety and depression	Hospital Anxiety and Depression Scale	post treatment and 4 to 6 months post-trial (follow up)
																									tinnitus severity	Numerical Rating Scale (tinnitus severity, 0-100)	post treatment and 4 to 6 months post-trial (follow up)
																									patients’ view of their lives	Satisfaction with Life Scale (Pavot, J Pers Assess 1991;57:149–61)	post treatment and 4 to 6 months post-trial (follow up)
																									specific life events/stressors associated with tinnitus	Tinnitus triggers questionnaire (authors own)	post treatment and 4 to 6 months post-trial (follow up)
CENTRAL_010	Transcranial Magnetic Stimulation and extradural electrodes implanted on secondary auditory cortex for tinnitus suppression	Sven, Vanneste	sven.vanneste@ua.ac.be	Belgium	(114), 2011	not stated	before and after studies		we present our experience with 43 patients who underwent TMS of the auditory cortical area contralateral to the tinnitus side on 2 separate days and who subsequently received an electrode implant on the side contralateral to where the tinnitus was perceived (or on the right side in those with bilateral tinnitus).	1- first treatment rTMS, then second treatment electrode implant	1- first treatment 2 days, then second treatment indefinitely	Not stated		43	18	not stated	not stated	not stated	not stated	Grade 3-4 tinnitus severity defined according to the Tinnitus Questionnaire (Goebel and Hiller, 1994)	intractable to any other treatment	not stated	not stated	not stated	tinnitus intensity	Numerical Rating Scale (tinnitus intensity)	after the second treatment (not defined)	safety	side effects and complications	Not stated	N/A	Sven has new contact details [Sven.Vanneste@utdallas.edu]. Author emailed to confirm that recruitment age ≥18.
CENTRAL_017#, a and b	Comparison of two protocols of transcranial magnetic stimulation for treatment of chronic tinnitus: a randomized controlled clinical trial of burst repetitive versus high-frequency repetitive transcranial magnetic stimulation	Tannaz, Ahadi	tannaz.ahadi@yahoo.com	Iran	13 July 2013	December 2011	randomised controlled trials		compare the effects of two techniques of repetitive Transcranial Magnetic Stimulation (rTMS): continuous Theta Burst Stimulation (cTBS) and high-frequency rTMS to treat chronic tinnitus	1- burst repetitive transcranial magnetic stimulation (50 Hz) cTBS, 2- tonic repetitive transcranial magnetic stimulation (10 Hz)	1- 4 weeks, 2- 4 weeks	not stated		1- 28, 2- 28	18	75	≥ 6 months	not stated	not stated	not stated	subjective tinnitus	any treatable cause of tinnitus.	not stated	Meniere’s disease or fluctuating hearing loss, and/or seizure in medical history, brain trauma, history of suicide, pregnancy, consumption of anticonvulsants, antipsychotic medication, regular consumption of benzodiazepine, brain surgery or heart pacemaker,	Tinnitus severity	Visual Analog Scale (tinnitus severity)	4 and 8 weeks	not stated	not stated	not stated	Clinical Trial registration stated 80 target sample size, but only 56 recruited. Clinical Trial Registration states additional primary outcome is Tinnitus questionnaire (not defined, at 4 and 8 weeks) and additional secondary outcomes are 1- complication including headache measured using check list (not defined) at 4 weeks, 2- complication including vertigo measured using check list (not defined)…	Corresponding authors from the Clinical Trial Registration are : Bijan Forough [bforough@tums.ac.ir], Seyyedeh- Maryam Yazdi -Bahri [m-yazdi@razi.tums.ac.ir] and Tannaz Ahadi [t-ahadi@sina.tums.ac.ir]domain: tinnitus severity
CENTRAL_019	Validation of a novel combination hearing aid and tinnitus therapy device	James, Henry	james.henry@va.gov	USA	36, 2015	Not stated	randomised controlled trials		to compare the use of 'combination instruments' for tinnitus management with and without the use of broadband noise produced by the instruments	1 - receiver in the canal combination instrument (full prescription); 2 - receiver in the canal combination instrument (amplification only)	1 and 2- 3 to 4 months	Not stated		1- 15, 2- 15	18	not stated	Not stated	Not stated	Not stated	Tinnitus Funtional Index ≥25	Not stated	Not stated	Hearing loss, normal cognitive functioning as defined bya pass on the Mini Mental State Exam score	active external ear disease; conductive component in hearing loss; retrocochlear pathology; Ménièrs's disease; endolymphtic hydrops, perilymphatic fistula; medical contra-indications to hearing aid (sundden hearing loss, fluctuating hearing sensitity, ear pain and vertigo)	negative impact of tinnitus	Tinnitus Functional Index	3 months	hearing ability	Hearing Handicap Inventory for the Eldery	3 months	N/A	13 points reduction in TFI score- meaningful reduction in outcome scores, At final visit (3 months patients have filled TFI concerning with hearing aids and without hearing aids, same for HHIE. At visit 1 all patients had otoscopy, immittance testing, pure tone and speech audiometry
CENTRAL_021a and b	Evaluation of the acoustic coordinated reset (CR®) neuromodulation therapy for tinnitus: study protocol for a double blind randomized placebo-controlled trial	Derek, Hoare	derek.hoare@nottingham.ac.uk	UK	July 2013	Not stated	randomised controlled trials	plus a 24 week open-label extension	to determine whether the algorithmic auditory stimulation delivered by the CR® neuromodulation device has significant benefit over a placebo stimulus delivered by the same device	1 - Acoustic Coordinated Reset neuromodulation; 2- placebo neuromodulation	1- 12 weeks, 2- 12 weeks	Yes	Based on published data on THQ (Henry et al) found that a mean difference of score of THQ of 194 was significant between 2 groups with a pooled standard deviation (SD) of 450. This was a medium effect size. If we assume a difference in mean THQ score of 250 between groups with a pooled SD of 425 as representative of a large effect size, then for a 2 sided significance level of 0.05 and 80% power,…	1-50, 2-50	18	non stated	>3 months	constant	non-pulsatile	Tinnitus Handicap Inventory≥18	Dominant tinnitus frequency measured between 0.2 and 10kHz, subjective	Objective tinnitus, pulsatile tinnitus, intermittent tinnitus, catastrophic tinnitus (score ≥78 on the THI)	not stated	Meniere´s disease, temporomandibular joint disorder, severe anxiety (>25 on Beck Anxiety Inventory), severe depression (>29 on Beck Depression Inventory), hearing aids wearer for less than 9 months, Pure Tone Audiometric thresholds >70 on individual frequencies up to 8 kHz	Tinnitus severity	Tinnitus Handicap Questionnaire	12 weeks	tinnitus distress	Tinnitus Functional Index	12 weeks	ClinTri protocl stated that the primary outcome (THQ) and the TFI were measured at 4, 8 and 12 weeks, and stated the primary domain was tinnitus intrusiveness	Exclusion: individual tailored soud is not tolerated or is uncomfortable for the participant; Exploratory outcomes measure of a diary concerning number of hours of use of device.
																												tinnitus distress	Tinnitus Handicap Inventory	12 weeks
																												tinnitus percept	Psychoacoustic measures of tinnitus pitch	12 weeks
																												tinnitus percept	Psychoacoustic measures of tinnitus bandwidth	12 weeks
																												tinnitus percept	Psychoacoustic measures of tinnitus loudness	12 weeks
																												Quality of life	World Health Organization Quality of Life (BREF)	12 weeks
																												neural temporal firing pattern	EEG (spontaneous oscillatory activity)	12 weeks
CENTRAL_022a and b	Gameplay as a source of intrinsic motivation in a randomized controlled trial of auditory training for tinnitus	Derek, Hoare	derek.hoare@nottingham.ac.uk	UK	September 2014	July 2011	other	cross-over design	To evaluate Frequency Discrimination Training exploiting intrinsic motivations by integrating training with computer game-play	1- interactive game-based training platform (Star2); 2- interactive game-based training platform (Treasure hunter), 3- interactive game-based training platform (submarine)	1 to 3- 4 weeks (first intervention), then each other intervention for 1 week	Yes	In our previous study, it was estimated that 14 participants per group would be required to detect a statistical difference in mean THQ score change between 2 groups. Data however suggested a larger sample size would be more appropriate. We therefore aimed to recruit 20 participants to each group which according to Cohen would generally be required for significance in a one-sided test at alpha 0.…	1-20, 2-20, 3-20	18	non stated	>6 months	Not stated	Not stated	not stated	Not stated	Not stated	≥20 dB hearing loss on at least one test frequency (0.125, 0.5, 1, 1.5, 2, 3, 4, 6, 8, 9, 10, 11.25, 12.5, 14 kHz) in at least one ear	Significant distress (Beck anxiety score >25, Beck depression score >13); hyperacusis (Khalfa Hyperacusis Questionnaire score >27); hearing loss≥40 dB at all test frequencies	tinnitus handicap	Tinnitus Handicap Questionnaire	4 weeks	tinnitus handicap	Tinnitus Handicap Inventory	4 and 6 weeks	N/A
																												tinnitus quality	psychoacoustic measure of tinnitus loudness	4 weeks
																												tinnitus quality	psychoacoustic measure of tinnitus pitch	4 weeks
																												tinnitus quality	psychoacoustic measure of tinnitus bandwidth	4 weeks
																												tinnitus loudness	Numeric rating scale (tinnitus loudness, 0-100)	4 weeks
																												attentional capacity	Test of Everyday Attention (subtests 6 and 7)	4 weeks
CENTRAL_024	Long term effect of acupunture for treatment of tinnitus: A randomized, patient and assessor-blind, sham-acupuncture-controlled, pilot trial	Hae Jeong, Nam	ophthrl@khu.ac.kr	Republic of Korea	18(7), 2012	March 2011	randomised controlled trials		to evaluate of the long term effect of acupuncture for treatment of tinnitus by stimulation of the major meridian points around the cervical region and ear	1- real acupuncture; 2- sham acupuncture	1- 5 weeks, 2- 5 weeks	Not stated		33	18	60	≥6 months	Not stated	Not stated	not stated	Unilateral tinnitus	Not stated	Not stated	Abnormal blood test results (hemoglobin ≤10g/dL, platelets ≤100,000/mm, aspartate transaminase, alanine transaminase ≥40IU/L; History of heart disease; Chronic otitis media; Moderate or severe hearing loss (mean of 0.5, 1, and 2 KHz audiogram >50 dB), Pregnancy	tinnitus severity	Tinnitus Handicap Inventory	5 and 17 weeks	Not stated	Not stated	Not stated	N/A	Other exclusion criteria: Intake of aspirin;History of acupuncture treatment for tinnitus within recent 3 months; breast-feeding. At the end, 13 completed real acupuncture, 10 completed sham acupuncture
																									Not stated	Numerical Rating Scale (tinnitus severity, 0-10)
																									Not stated	Pure Tone Average (0.5, 1 and 2 kHz)
																									Not stated	speech discrimination (GSI 61 Grason-Stadler Inc)
CENTRAL_026	Long-term effects of repetitive transcranial magnetic stimulation in unilateral tinnitus	In Seok, Moon	ismoonmd@yuhs.ac	Republic of Korea	April, 2014	March, 2012	randomised controlled trials		compare contralateral and ipsilateral application of repetitive transcranial magnetic stimulation (rTMS) to the temporoparietal junction in patients with unilateral tinnitus	1- rTMS ipsilateral to symptomatic ear, 2- rTMS contralateral to symptomatic ear	1 to 2- 5 days	not stated		1- 34; 2- 34	22	82	> 6 months	not stated	non-pulsatile	THI > 38	not stated	clicking tinnitus	1_asymmetric hearing impairment (affected ear >10 dB loss compared to the unaffected ear), 2_subjective tinnitus localized to the poorer ear, 3_refractory to medication (>2 months)	not stated	tinnitus severity	Tinnitus Handicap Inventory	5 days, about 35, 95 and 185 days	hearing threshold	pure tone audiometry	about 35 days	N/A	All subjects also receive sham rTMS for one session. Outcome timepoints refer to 1, 3 and 6 month follow-up after treatment. Authors report: "We defined responders to sham as those who showed a change of THI score >20% of the initial score. None of the 68 patients enrolled in this study responded to the sham stimulation." Improved patients on the rTMS conditions were defined as those with decreas…
																									tinnitus loudness	Numerical Rating Scale (loudness)	5 days, about 35, 95 and 185 days
																									tinnitus awareness	Numerical Rating Scale (awareness)	5 days, about 35, 95 and 185 days
																									tinnitus annoyance	Numerical Rating Scale (annoyance)	5 days, about 35, 95 and 185 days
CENTRAL_029	Effectiveness of transcutaneous electrical stimulation for chronic tinnitus	Jae Yong, Byun	otorhino512@naver.com	Republic of Korea	February, 2014	February, 2007	randomised controlled trials		to evaluate the efficacy of transcutaneous electrical stimulation (TENS) on the external pinna in patients with chronic tinnitus and to investigate the features of tinnitus that may impact treatment	1- Transcutaneous electrical stimulation (TENS), 2 - Sham TENS	1- 4 weeks, 2- 4 weeks	Yes	When we designed this study, we obtained an appropriate sample size by using the SAS 9.3 program. We applied an alpha value of 0.05, power of 0.80, and a two-sided condition as an analytic parameter for calculation of sample size. The mean and standard deviation of each arm from key references were used (not defined), and we planned this study as an unequal RCT (the ratio of sample arm1:arm2 was …	1- 45, 2- 20	25	71	≥6 months	not stated	not stated	not stated	subjective tinnitus; unilateral tinnitus; followed up for longer than 6 months in KyungHee University Hospital, Gangdong	treatable forms of tinnitus; receiving medications or other treatments for tinnitus	not stated	chronic otitis media, neurological or hormonal disturbances, cerebrovascular disease, internal electrical device (cardiac pacemakers and metal plates), retrocochlear lesions	tinnitus severity	Numerical Rating Scales (tinnitus duration, 0-10)	not stated (after intervention)	not stated	not stated	not stated	N/A	Subgroup analysis was performed based on whether the tinnitus pitch was low (0.25-2 kHz) or high (4-8 kHz). Classification of therapeutic benefit is defined as an improvement in THI score by more than 10 points, no benefit is defined as an improvement in THI score by less than 10 points. Unclear how a change of 10 points is interpreted. Side effects are reported in Results section, but not define…
																									tinnitus severity	Numerical Rating Scales (tinnitus loudness, 0-10)	not stated (after intervention)
																									tinnitus severity	Numerical Rating Scales (tinnitus annoyance, 0-10)	not stated (after intervention)
																									tinnitus severity	Numerical Rating Scales (difficulties in activities of daily life, 0-10)	not stated (after intervention)
																									impact of tinnitus in daily life.	Tinnitus handicap Inventory (Korean version)	not stated (after intervention)
CENTRAL_035a and b	Physical therapy treatment in patients suffering from cervicogenic somatic tinnitus: study protocol for a randomized controlled trial	Sarah, Michiels	sarah.michiels@uantwerpen.be	Belgium	December, 2014	May 2014	randomized controlled trial		to investigate the effect of a standardized physical therapy treatment program directed to the cervical on several tinnitus and neck related parameters.	1 - immediate physiotherapy, 2- delayed physiotherapy	1- 6 weeks, 2- 6 weeks waiting list, then 6 weeks	yes	The sample size was calculated using Medcalc (Medcalc Software bvba.). This calculation was based on data of the primary outcome measure, obtained in a pilot study of 14 patients. Sample size calculation was performed for the clinically relevant change of 13 points in TFI score. The sample size was calculated for the study to have 80% power to reject the null hypothesis (H0). The type I error pro…	1-17, 2-17	18	not stated	>3months	not stated	not stated	severe tinnitus defined as Tinnitus Functional Index (TFI) between 25 and 90 points	nonfluctuating, subjective cervicogenic somatic tinnitus, stable for at least three months	objective tinnitus, subjective tinnitus with etiologies, such as hearing loss or Meniere's disease,	neck complaints	severe depression (> 19 on the Beck Depression Questionnaire); progressive middle ear pathology; intracranial pathology; traumatic cervical spine injury; tumors; cervical spine surgery; any cervical spine condition in which physical therapy treatment is contraindicated	not stated	Tinnitus Functional Index (TFI)	6 weeks (group 1), 12 weeks (group 2)	cervical spine mobility	biomechanical and sensorimotor neck parameters	6 weeks (group 1), 12 weeks (group 2), plus 12 and 18 weeks follow-up.	Clinical Trial protocol states that follow up is 6 and 12 months for the TFI	Physiotherapy includes manual mobilizations, exercise therapy, and home exercises. Authors considered clinically relevant change of 13 points on the Tinnitus Functional Index. Additional exclusion: received physical therapy treatment directed to the cervical spine in the past 2 months. Note that the post-treatment measure for the two groups is at a different points in time because of the delay.
																									not stated	Neck Bournemouth Questionnaire (Bolton JE, Humphreys. J Manipulative Physiol Ther 2002, 25:141–148.)	6 weeks (group 1), 12 weeks (group 2)	tinnitus loudness	not stated	6 weeks (group 1), 12 weeks (group 2), plus 12 and 18 weeks follow-up.
CENTRAL_036	The application of direct current electrical stimulation of the ear and cervical spine kinesitherapy in tinnitus treatment	Marzena, Mieczarek	marzena.mielczarek@o2.pl	Poland	June, 2012	Not stated	before and after studies		to evaluate the effectiveness of electrical stimulations of the hearing organ in tinnitus treatment adapting the frquency of stimulation according to tinnitus frequency, to assess the influence of cervical spine kinesiotherapy on tinnitus, as well to evaluate hearing after one or both of this treatments	1- electrical stimulation; 2- electrical stimulation and cervical spine kinesiotherapy	1- 30 days; 2- 30 days (both 'approximately')	Not stated		1-40, 2-40	21	74	≥1 year	Not stated	Not stated	not stated	tinnitus in the ears	tinnitus in the head	Sensorineural hearing loss, cervical spine degenerative changes (defined by abnormal cervical spine image)	Pathology of external or middle ear	size of tinnitus problem'	Authors own adaptation of Tinnitus Handicap Inventory	30 and 90 days	subjective improvement in hearing	self-report	at the end of the control period'	N/A	Authors own adaptation of the tinnitus handicap inventory contains 20 questions concerning tinnitus (1 - 'sometimes'; 0- 'No'; 2 - 'Yes') . Total score 0 = tinnitus is not a problem and maximum:40 - tinnitus is a serious problem. Authors do not clearly state what is the end of the control period. Change from permanent tinnitus (when patient reported to hear it every day, all the day) to temporary…
																												objective improvement in hearing	Pure Tone Audiometry at individual frequencies between 125 Hz and 8 kHz.	'at the end of the control period'
CENTRAL_037	Direct current stimulation of the ear in tinnitus treatment: a double-blind placebo-controlled study	Marzena, Mielczarek	marzena.mielczarek@umed.lodz.pl	Poland	June, 2014	not stated	non-randomised controlled trials or case control studies		to assess the influence of direct current electrial stimulation of the hearing organ in tinnitus treatment adapting the frequency of current according to tinnitus frequency and to compare these effects with placebo group.	1-non-invasive hydrotransmissive direct current electrical stimulation, 2-placebo	approx 30 days	Not stated		1-80, 2-40	18	not stated	> 1 year	not stated	not stated	not stated	tinnitus in the ear	tinnitus perception in the head	hearing loss	Pathology in the external and/or the middle ear	not stated	self-reported change from permanent to temporary tinnitus; a tinnitus questionnaire (adapted from Tinnitus Handicap Inventory)	directly after, 30 and 90 days after 15 applications	not stated	not stated	not stated	N/A	randomization: "The allocation to the groups was randomized, done according to the order of admission to our department. The group one was created by first 80 patients admitted to our department to diagnose and treat tinnitus. Group two was created by the following 40 patients". Change from permanent tinnitus (when patient reported to hear it every day, all the day) to temporary tinnitus (when ap…
CENTRAL_038	Low level laser effect in treatment of patients with Intractable tinnitus due to sensorineural hearing loss	Mohammadhosein, Dadgarnia	drdadgarnia@yahoo.com	Iran	Spring, 2014	2011	other	cross sectional study	to investigate the effect of low- level laser radiation in the treatment of patients with intractable tinnitus caused by sensorineural hearing loss	1- Low level laser radiation, 2- Sham laser	1- 20 sessions (not defined), 2- 20 sessions (not defined)	Not stated		1- 60, 2-60	18	not stated	≥1 year	not stated	not stated	not stated	tinnitus resistant to common medical treatments	Not stated	sensorineural hearing loss	conductive or mixed hearing loss	tinnitus severity	Numerical Rating Scale (tinnitus severity, 0-10)	immediatly post-treatment (not defined), and 3 month followu-up	not stated	not stated	not stated	N/A	According to the previous studies, we judged that improvement was significant when a decrease of at least two scales on the VAS were reported by the patient
																									tinnitus severity	Tinnitus Handicap Inventory	immediatly post-treatment (not defined), and 3 month followu-up
CENTRAL_039	Combined central and peripheral stimulation for treatment of chronic tinnitus: a randomized pilot study	Mohamed, Nasreldin Thabit	Mohamed_hamdon@med.sohag.edu.eg	Egypt	(29), 2015	not stated	randomised controlled trials		to test the combined effect of Repetitive transcranial magnetic stimulation (rTMS) and direct cochlear low-level laser therapy (LLLT) targeting both peripheral and central auditory areas as a new therapeutic strategy for tinnitus.	1- rTMS left auditory cortex, 2-Low-level laser therapy, 3- rTMS and low-level laser therapy	1- 21 days, 2- 21 days, 3- 21 days	Not stated		1- 10, 2- 10, 3- 10	18	not stated	> 6 months	not stated	non-pulsatile	not stated	subjective tinnitus	not stated	normal neurological examination	who complained of neurological diseases that increase the risk of seizures during rTMS treatment, including epilepsy, brain tumors, strokes, previous cranial surgeries, head trauma, and encephalitis, and patients who suffered from migraine or who were under current treatment with psycho- active drugs, including antidepressants, antiepileptics, neu- roleptics, or who had implanted intracranial dev…	not stated	Tinnitus Handicap Inventory (Arabic validated)	21, 35 and 49 days	not stated	not stated	not stated	N/A	inhibitory rTMS is given to the left auditory cortex, LLLT includes a combination of direct cochlear LLLT and laser acupuncture to the affected ear(s). Outcome measurements were taken before (baseline), immediately after (post-0), 2 weeks after (post-2), and 4 weeks after (post-4) the end of various interventions. According to earlier studies, a THI score reduction of >10 points was considered a …
																									not stated	Numerical Rating Scale (tinnitus-related discomfort, 0-100)	21, 35 and 49 days
CENTRAL_040	Effectiveness of the combined hearing and masking devices on the severity and perception of tinnitus: a randomized, controlled, double-blind study	Isilay, Oz	isilaydgn@yahoo.com	Turkey	July, 2013	not stated	randomised controlled trials		to evaluate the effect of combined hearing and tinnitus masking devices that are appropriately programmed for acoustic stimulations using wideband noise over the specific frequency range of tinnitus	1 - betahistine dihydrochloride (2HCl, tablet),plus either with a combined hearing aid or a sound generator 2 - betahistine dihydrochloride (2HCl, tablet) only	1- 3 months, 2- 3 months	not stated		1- 12, 2- 9	40	88	≥6 months	constant	not stated	moderate to severe	subjective tinnitus	not stated	not stated	major health diseases and coexisting vascular, neurological, psychiatric disorders, conductive or retro- cochlear hearing loss, Ménière’s disease, with signs of degenerative disease of the cervical spine, and patients with temporomandibular joint disorder of bruxism	pitch of the tinnitus	tinnitus pitch matching	3 months	not stated	not stated	not stated	N/A	mini-Tinnitus Questionnaire is also described as measuring 'tinnitus severity'. A loudness scaling test was performed as an outcome in group 1 only
																									impact of tinnitus on daily life	mini-Tinnitus Questionnaire (Hiller & Goebel 2004)	3 months
																									impact of tinnitus on daily life	Numerical Rating Scale (tinnitus intensity, 1-10)	3 months
																									impact of tinnitus on daily life	Numerical Rating Scale (tinnitus annoyance, 1-10)	3 months
																									impact of tinnitus on daily life	Numerical Rating Scale (impact of the tinnitus on the patient’s life, 1-10)	3 months
																									impact of tinnitus on daily life	Numerical Rating Scale (overall problems caused by tinnitus, 1-10).	3 months
CENTRAL_041a and b	Can temporal repetitive transcranial magnetic stimulation be enhanced by targeting affective components of tinnitus with frontal rTMS? A randomized controlled pilot trial	Peter, Kreuzer	peter.kreuzer@medbo.de	Germany	November, 2011	April, 2009	randomised controlled trials		to investigate whether the effects of left low-frequency rTMS can be enhanced by antecedent right prefrontal low-frequency rTMS	1- rTMS left auditory cortex, 2- rTMS right DLPFC preceded left temporal stimulation	1- 12 days (ie 2 working weeks), 2- 12 days (ie 2 working weeks)	not stated		56	18	not stated	> 3 months	not stated	not stated	disturbing tinnitus (all patients have been treated with multiple approaches in the past)	subjective tinnitus	objective tinnitus	normal middle ear status	Patients with a history of seizures, a suspected diagnosis of organic brain damage, patients with cardiac pacemakers, mobile metal implants or implanted medication pumps	tinnitus severity	Tinnitus Questionnaire (German version)	12 days	not stated	Tinnitus Handicap Inventory	weeks 2, 4 and 12	In the trial protocol not in the paper: TBF-12 (Tinnitus Beeinträchtigung Fragebogen) as secondary outcome, 50 participants, more specification of the in- and exclusion critaria: inclusion: subjective chronic tinnitus over 3 month, exclusion: objective tinnitus, treatable cause, Involvement in other treatments for tinnitus at the same time, Clinically relevant psychiatric comorbidity, Clinically …	they state 56 patients had been allocated to the two groups, but they do not say how many in each group. 10 working days probably equal 2 weeks, post measurements probably after 12 days. Treatment response was defined as amelioration of at least 5 points in the TQ
																												not stated	Numerical Rating Scale (loudness)	weeks 2, 4 and 12
																												not stated	Numerical Rating Scale (discomfort)	weeks 2, 4 and 12
																												not stated	Numerical Rating Scale (annoyance)	weeks 2, 4 and 12
																												not stated	Numerical Rating Scale (distractibility)	weeks 2, 4 and 12
																												not stated	Numerical Rating Scale (unpleasantness)	weeks 2, 4 and 12
																												not stated	Beck Depression Inventory	weeks 2, 4 and 12
																												not stated	Quality of life scale (WHOQOL-BREF)	weeks 2, 4 and 12
CENTRAL_042	Role of self-induced sound therapy: Bhramari Pranayama in Tinnitus	Sidheshwar, Pandey	Sidheshwarp@Yahoo.Co.In	India	(8), 2010	not stated	randomised controlled trials		to observe the effects of Bhramari Pranayama (BP) on both the physical and emotional aspects of tinnitus	1- Bhramari Pranayama (BP) Yoga 2- Gingko Biloba (tablet), 3- noise masking therapy, 4-combination of all the above mentioned	1 to 3- 8 weeks	not stated		84 patients (each group comprised 25 ears)	20	60	not stated	constant	not stated	not stated	not stated	not stated	normal hearing sensitivity or sensorineural hearing loss	retrocochlear pathology, middle ear disorders, Eustachian tube dysfunction and problems related to the spine	tinnitus loudness	Loudness level	8 weeks	not stated	not stated	not stated	N/A	Randomization restriction: The recruitment of patients into the group Masking therapy, however, was carried out only if the person showed a positive or partial posi tive result for the post-masking effect. They state 84 patients had been allocated to four groups, but they do not say how many in each group. Author emailed to confirm that recruitment age ≥18.
																									not stated	Tinnitus Handicap Inventory	8 weeks
																									psychosomatic effects of tinnitus (anxiety and depression)	Hospital Anxiety and Depression Scale	8 weeks
CENTRAL_048	EEG driven tDCS versus bifrontal tDCS for tinnitus	Dirk, De Ridder	dirk.de.ridder@uza.be	Belgium	September, 2012	not stated	other	retrospective observational study	to identify the effect of EEG driven tDCS versus bifrontal tDCS for treating tinnitus	1- tDCS cathode left DLPFC and anode right DLPFC, 2- tDCS based on EEG connectivity, 3- waiting list control group	not stated	not stated		1- 265, 2- 380, 3- 65	18	not stated	> 1 year	not stated	non-pulsatile	not stated	not stated	not stated	not stated	a history of epileptic insults, severe organic co-morbidity, a pacemaker, or defibrillator, a present preg- nancy, neurological disorders such as brain tumors, mental disorders	tinnitus intensity	Numerical Rating Scale (tinnitus intensity, 0-10)	after tDCS	not stated	not stated	not stated	N/A	overall sample size n=675 does not add up with number in each group (1_265, 2_380, 3_65). Timepoints for outcome measure in waitin list control group not defined.
																									tinnitus distress	Numerical Rating Scale (tinnitus distress, 0-10)	after tDCS
CENTRAL_053, a, b and c	Tinnitus retraining therapy trial (TRTT)	Roberta, Scherer	rschere1@jhu.edu	USA	(15), 2014	August 2011	randomised controlled trials		to assess the efficacy of tinnitus retraining therapy (TRT) as a treatment for severe debilitating tinnitus	1- Tinnitus Retraining Therapy (with sound generator), 2- Partial Tinnitus Retraining Therapy (with placebo sound generator), 3- standard care	18 months	yes	Based on expert opinion, we chose to deign TRTT with sufficient power to detect a 10-point different for the primary comparison (TRT vs standard care) and a 7-point difference for the secondary comparisons (separate efficacies of sound therapy and TRT counselling). We assumed a type 1 error rate of 0.05, using a 2-sided test and 80% power for the secondary comparisons. We further assumed that a s…	1- 76, 2-76, 3-76	18	not stated	≥12 months	continuous	non-pulsatile	Tinnitus Questionnaire≥40	subjective	objective tinnitus, pulsatile tinnitus, somatosounds, predisposing disease with tinnitus symptoms amenable to medical or surgical intervention	functionally normal hearing sensivity by audiometric thresholds ≤30dB, hearing loss at and below 2000Hz and ≤40 dB hearing loss at 4000Hz	Emotional, psychological or psychiatric condition, brain or head trauma requiring treatment in the preceding 2 years	Tinnitus-specific health-related quality of life	Tinnitus Questionnaire (Hallam)	3, 6, 12 and 18 months	Tinnitus-specific health-related quality of life	Tinnitus Questionnaire global score	3, 6, 12, 30, 42 and 54 months	ClinTri Protocol also stated as exclusions: requirement for use of an ototoxic drug, use of a cancer chemotherapeutic drug in previous 12 months, Meniere's disease, uncontrolled diabetes defined as blood glucose consistently ≥ 200 mg/dl or an HBA1c above 8%. Trials Protocol also stated secondary endpoints for tinnitus-specific health-related quality of life includes follows up (30, 42 and 54 mont…	Craig Formby is other corresponding author [cformby@as.ua.edu]. Additional exclusions include: evidence of exagerating of tinnitus, present litigation concerning tinnitus, inability to complete assessment, inability or unwillingness of patient to comply with study requirements, willingness of Clinical Center Director to randomize the patient to treatment due to the presence of any condition, phys…
																												Tinnitus-specific health-related quality of life	Tinnitus Questionnaire sub­scale scores	6, 12, 18, 30, 42 and 54 months
																												Tinnitus-specific health-related quality of life	Tinnitus Handicap Inventory	6, 12, 18, 30, 42 and 54 months
																												Tinnitus-specific health-related quality of life	Tinnitus Functional Index	6, 12, 18, 30, 42 and 54 months
																												overall impact of tinnitus	Numerical Rating Scale (10 point) TRT interview form	3, 6, 12, and 18 months
																												ability to concentrate	Digit Symbol Substitution Test	6 and 18 months
																												impact of hearing loss on overall and tinnitus-related quality of life	Hearing Handicap Inventory	6 and 18 months
																												difficulty in performing activities of daily living	EuroQoL	6 and 18 months
																												hearing sensitivity	pure tone audiometry	6, 12, and 18 months
																												hearing sensitivity	speech audiometry	6, 12, and 18 months
																												tinnitus pitch	tinnitus pitch match (not defined)	6, 12, and 18 months
																												tinnitus loudness	tinnitus loudness match (not defined)	6, 12, and 18 months
																												tinnitus loudness	Londness Discomfort Level	6, 12, and 18 months
CENTRAL_054	Role of acamprosate in sensorineural tinnitus	Sharma,Dinesh Kumar	dr.dineshkumar@gmail.com	India	Jan-Feb 2012	not stated	other	cross-over design	1- To study the effectiveness of acamprosate in providing subjective relief and objective improvement in patients having tinnitus of sensorineural origin, 2-To evaluate the adverse events related to the use of acamprosate and also determine the change in quality of life (QOL) parameters.	1- acamprosate (tablet), 2- placebo (tablet)	1 to 2- first treatment 45 days, 7 day wash-out, then second treatment for 45 days	Not stated		40	18	not stated	not stated	not stated	not stated	not stated	tinnitus of sensorineural origin	objective tinnitus	not stated	Pregnant;, history of serous type of otitis media or otitic barotrauma; conductive or mixed type of hearing loss; temporo­mandibular joint disease; taking ototoxic or cytotoxic drugs	not stated	tinnitus loudness matching	45, 52 and 97 days	not stated	not stated	not stated	N/A	Duration of treatment in first phase is unclear (15 days, plus 15 days = 60 days). Additional exclusion: breastfeeding. The paper states this as secondary outcome measurements 1_ identify patients in whom acamprosate can be used, 2_ evaluate adverse events
																									tinnitus loudness	Numerical Rating Scale (tinnitus loudness, 10 cm line)	45, 52 and 97 days
																									quality of life	Quality of life (QOL) questionnaire	45, 52 and 97 days
CENTRAL_056	The evaluation of ozone and betahistine in the treatment of tinnitus	Onur, Sönmez	kbbonursnmez@yahoo.com	Turkey	October 2012	September 2009	randomised controlled trials	only the 2 treatment groups were randomised, not the control group	to evaluate the effectiveness of ozone and betahistine in the treatment of tinnitus	1- Ozone (gas), 2- Betahistine (tablet), 3- Control group (no treatment)	1- 3 months, 2- 3 months, 3-not stated	Not stated		1- 27, 2-26, 3-15	18	75	≥6 months	Not stated	Not stated	not stated	Not stated	Objective tinnitus, ENT pathologies that may induce tinnitus, previous pathologies that may cause objective tinnitus,	not stated	history of neurotlogic surgery, systemic diseases (except hypertension or diabetes mellitus under control), known neuropsychiatric disease, pregnancy, Using hearing devices. Having one of the conditions that may contra-indicate ozone therapy (favism, renal and hepatic failure, thyrotoxicosis)	Tinnitus loudness	tinnitus loudness matching (by audiometry)	3 and 6 months	tinnitus frequency	tinnitus pitch match by audiometry	3 and 6 months	Side effects are reported in the Results section, but not pre-specified in Methods	Inclusion: to have a normal middle ear pressure and stapedius reflex, not having air-bone gap in pure tone audiometry. randomisation strategy: subjects with odd numbers were assigned to ozone group, whereas those with even numbers were allocated to the betahistine group. Improvement criteria was at least 15 dB reduction in tinnitus loudness and at least 10 points reduction in THI.
																									not stated	Tinnitus Handicap Inventory,	3 and 6 months	side effects	side effects	not stated
CENTRAL_057a and b	A randomized, double-blind, placebo- controlled clinical trial to evaluate the efficacy and safety of neramexane in patients with moderate to severe subjective tinnitus	Markus, Suckfüll	markus.suckfuell@med.uni-muenchen.de	Germany	January, 2011	October 2005	randomised controlled trials		to assess the safety and efficacy of Neramexane compared with placebo in patients with subjective tinnitus	1- neramexane mesylate (dose1, tablet), 2- neramexane mesylate (dose2, tablet), 3- neramexane mesylate (dose3, tablet), 4- Placebo (tablet)	1 to 4- 16 weeks	Not stated		431	18	65	> 3 months	constant	non pulsatile	Tinnitus Handicap Inventory-12 ≥8, Clinical Global Impression of Tinnitus Severity (1-7) ≥4	subjective	intermitent, pulsatile, tinnitus as a concomitant symptom of another otological/neurological condition (e.g. otitis media).	not stated	epilepsy; acoustic neuroma; multiple sclerosis, head or cervical trauma, HIV infection, neurological or psychiatric disorder, systemic disease (heart disease). Any otological/neurological condition (e.g. otitis media).	tinnitus severity	Tinnitus Beeinträchtigungs Fragebogen (TBF12, Greimel et al. 2000)	week 16	Tinnitus severity	Tinnitus Beeinträchtigungs Fragebogen (TBF12, Greimel et al. 2000)	4, 8, 12, and 20 weeks	N/A	group allocations: 1- 108, 2- 107, 3- 102, 4- 112, plus two randomised but did not receive treatment
																												tinnitus severity	Numerical Rating Scale (tinnitus severity, 0-10)	4, 8, 12, 16, and 20 weeks
																												tinnitus annoyance	Numerical Rating Scale (tinnitus annoyance, 0-10)	4, 8, 12, 16, and 20 weeks
																												tinnitus impact on life	Numerical Rating Scale (tinnitus impact on life, 0-10)	4, 8, 12, 16, and 20 weeks
																												tinnitus problem	Numerical Rating Scale (tinnitus as a problem, 0-10)	4, 8, 12, 16, and 20 weeks
																												hyperacusis	Numerical Rating Scale (hyperacusis as a problem, 0-10)	4, 8, 12, 16, and 20 weeks
																												hearing problem	Numerical Rating Scale (hearing as a problem, 0-10)	4, 8, 12, 16, and 20 weeks
																												Global Impression	Clinical Global Impression of Change (0-7)	4, 8, 12, 16, and 20 weeks
																												Anxiety and Depression	Hospital Anxiety and Depression Inventory	4, 8, 12, 16, and 20 weeks
																												Hearing	Hearing thresholds (left and right)	4, 8, 12, 16, and 20 weeks
																												Tinnitus pitch	Tinnitus pitch match	4, 8, 12, 16, and 20 weeks
																												Tinnitus loudness	Tinnitus loudness match	4, 8, 12, 16, and 20 weeks
																												not stated	lead electrocardiography (ECG)
																												not stated	urine drug screen
																												not stated	adverse events
																												not stated	Minimum Masking Level	4, 8, 12, 16, and 20 weeks
																												Safety	Safety measures (standard clinical chemistry)	4, 8, 12, 16, and 20 weeks
																												Safety	Safety measures (coagulation, hematology)	4, 8, 12, 16, and 20 weeks
																												Safety	Safety measures (physical examination)	4, 8, 12, 16, and 20 weeks
																												Safety	Safety measures (ear, nose and throat examination)	4, 8, 12, 16, and 20 weeks
																												Safety	Safety measures (vital signs)	4, 8, 12, 16, and 20 weeks
CENTRAL_058	Low-cholesterol diet and antilipid therapy in managing tinnitus and hearing loss in patients with noise-induced hearing loss and hyperlipidemia	Sertac, Yetiser	syetiser@yahoo.com	Turkey	13 (2), 2007	not stated	before and after studies		to assess the tinnitus scores in patients pre- and post anti-lipid therapy and low cholesterol diet	1-Low cholesterol diet and antilipid therapy (statin derivatives)	1- 1 to 2 years	Not stated		42	19	60	chronic (not defined)	not stated	not stated	not stated	subjective tinnitus due to noise exposure	not stated	noise induced high frequency hearing loss	a history of familial hearing loss, head trauma, collagen disease, neurological or hormonal disturbance, addiction to alcohol, or ototoxic drug therapy, chronic otitis media or middle-ear effusion, abnormal ear drum (perforation, retraction, etc.) or auditory canal, abnormal tympanometry (other than type A)	not stated	Tinnitus Handicap Questionnaire	not stated	not stated	not stated	not stated	N/A	Stated study aim: to outline the prevalence of hyperlipidemia in patients who had high-frequency hearing loss and tinnitus due to chronic noise exposure and to evaluate the risk of developing sensory hearing loss in those patients as compared to risk in control subjects.
																									degree of Tinnitus	Numerical Rating Scale with item descriptors (1-10)	not stated
																									tinnitus frequency	tinnitus pitch matching	not stated
																									tinnitus loudness	tinnitus loudness matching	not stated
																									hearing levels	Average air-conduction pure-tone threshold for 500, 1,000, and 2,000 Hz and separately for two high frequencies (4,000 and 8,000 Hz)	not stated
CENTRAL_059	Repetitive transcranial magnetic stimulation frequency dependent tinnitus improvement by double cone coil prefrontal stimulation	Sven, Vanneste	sven.vanneste@ua.ac.be	Belgium	March, 2011	not stated	before and after studies		to determine the extent to which frontal Transcranial Magnetic Stimulation using a double cone coil can modulate tinnitus	1- rTMS	Single session	Not stated		78	22	81	not stated	not stated	not stated	not stated	not stated	treatable causes of tinnitus	not stated	not stated	tinnitus perception: intensity,	Numerical Rating Scale (tinnitus loudness, 0-10)	immediately after treatment session	not stated	not stated	not stated	N/A	Responders were defined as patients whose improvement to TMS treatment was higher than 0 (amount of tinnitus perception or tinnitus distress) while non-responders were defined as patients whose improvement to TMS treatment = 0 (amount of improvement on tinnitus perception or tinnitus distress).
																									tinnitus perception: distress	Numerical Rating Scale (tinnitus distress, 0-10)	immediately after treatment session,
CENTRAL_061a and b	Efficacy and safety of AM-101 in the treatment of acute inner ear tinnitus - a double-blind, randomized, placebo-controlled phase II study	Thomas, Meyer	tm@aurismedical.com	Belgium	April, 2014	March 2009	randomised controlled trials		to evaluate the efficacy and safety of intratympanic AM-101 in patients with persistent acute inner ear tinnitus after acute acoustic trauma, idiopathic sudden sensorineural hearing loss (ISSNHL), or acute otitis media.	1- AM-101 (dose 1, intratympanic injection), 2- AM-101 (dose 2, intratympanic injection), 3- placebo (intratympanic injection)	1- 3 days, 2- 3 days, 3- 3 days	Yes	The sample size was determined based on an expected effect size of 0.5 regarding the difference in the primary end point between the high dose and the placebo group and assuming a 2-sided type I error rate of 5% and a statistical power of 80%. This resulted in a planned sample size of 79 patients per treatment group, rounded up to 240 in total.	1- 80, 2- 80, 3- 80	18	65	<3 months	constant	not stated	not stated	Minimum Masking Level ≥5dB SL	preexisting tinnitus from another origin, tinnitus that was not completely maskable, fluctuating, or intermittent	persistent tinnitus after acute acoustic trauma, idiopathic sudden sensorineural hearing loss or acute otitis media,	Meniere’s disease; ongoing acute or chronic otitis media or externa; any ongoing therapy known as potentially tinnitus inducing or for inner ear hearing loss or otitis media; concomitant use of any other NMDA receptor antagonist; depression	tinnitus loudness	Minimum Masking Level	day 90	tinnitus loudness	tinnitus loudness match at 1 kHz	day 90	Clinical Trial registration states secondary outcomes are 1- Standard audiological evaluations [Day 7, 30, and 90 ], 2- questionaires evaluating the impact of tinnitus [Day 7, 30, and 90]. 248 subjects were randomised to treatment. Published findings state that improvement in TLQ and TAQ were coprimary end points.
				Germany																								tinnitus loudness	Numerical Rating Scale (tinnitus loudness, 0-100)	day 90
				Poland																								tinnitus annoyance	Numerical Rating Scale (tinnitus annoyance, 0-100)	day 90
				Netherlands																								sleep difficulties	Numerical Rating Scale (3 items on sleep difficulties, 0-100)	day 90
																												tinnitus severity	Tinnitus Beeinträchtigung Fragebogen (THI-12)	day 90
																												hearing function	pure tone audiometry (0.25, 0.5, 1, 2, 3, 4, 6, and 8 kHz)	days 7, 30, and 90
																												safety	frequency of clinically relevant hearing deterioration in the treated ear, defined as threshold shift of 15 dB or greater	day 30
																												tinnitus severity	Patient Global Impression of Change (7 point scale)	3 months
CENTRAL_062	The effect of naltrexone on the perception and distress in tinnitus: An open-label pilot study	Sven, Vanneste	sven.vanneste@ua.ac.be	Belgium	August, 2012	not stated	non-randomised controlled trials or case control studies		to determine whether the opiod antagonist naltrezone influences tinnitus complaints	1- Naltrexone (dose1, tablet), 2- Naltrexone (dose2, tablet), 3- Naltrexone (dose3, tablet), 4- No treatment (waitlist control group)	1 to 4- 4 weeks	Not stated		1 to 3- 86, 4-30	18	not stated	≥1 year	not stated	not stated	not stated	not stated	treatable cause for tinnitus	not stated	acute liver disease; opioid analgesics	tinnitus intensity	Numerical Rating Scale (tinnitus Intensity, 0-10)	4 weeks	not stated	not stated	not stated	N/A	open label study. 10 patients dropped out, so group allocation is not reported. Sven has new contact details [Sven.Vanneste@utdallas.edu]. Responders are defined as patients who responded to drug treatment if they had a minimum reduction of 1 point when comparing pre- vs post-treatment, while non-responeders are defined as patients who had a reduction of <1 to 0 when comparing pre- vs post-treatm…
																									tinnitus distress	Numerical Rating Scale (tinnitus distress, 0-10)	4 weeks
CENTRAL_064#, a and b	Effectiveness of De Qi during acupuncture for the treatment of tinnitus: study protocol for a randomized controlled trial	Hui, Xie	wangxie-ctu@163.com	China	15; 2014	May 2014	randomised controlled trials		to identify the effect of De Qi for patients who receive acupuncture to alleviate tinnitus	1- acupuncture (De Qi), 2- sham acupuncture	1- 4 weeks, 2- 4 weeks	yes	Based on previous pilot study data, estimation of sample size was conducted prospectively, using a 5% significance level. This gave an estimate of 146 patients per group, when allowing for 15% withdrawal rate.	1- 146, 2-146	18	60	Not stated	Not stated	Not stated	not stated	subjective tinnitus	Objective tinnitus, evidence of any structural etiology for their tinnitus complaint (such as acoustic tumor, head trauma, cerebro vascular events)	not stated	acoustic tumor, head trauma, and cerebral vascular events, pregnancy	tinnitus severity	Tinnitus Handicap Inventory	4, 8 and 12 weeks	sensations of De Qi	Chinese version of the ‘modified’ Massachusetts General Hospital acupuncture sensation scale (C-MMASS)	after every session	none	Other inclusion criteria: not beeing participating in another clinical trial, having no previous experience of acunpucture; Other exclusion criteria: pregnet women, or willing to be pregnant in 6 months, lactating women
																									tinnitus loudness	Numerical Rating Scale (loudness, 10 cm scale	4, 8 and 12 weeks	not stated	adverse events	throughout the trial
CENTRAL_070	Benefits from group psychotherapy in the treatment of severe refractory tinnitus	Jan, Svedlund	jan.svedlund@neuro.gu.se	Sweden	(6), 2008	not stated	non-randomised controlled trials or case control studies		to investigate the effectiveness of group psychotherapy in alleviating severe refractory tinnitus as well as psychiatric symptoms.	1- group psychotherapy, 2- control group ( placebo and treatment arms of a placebo-controlled study of a selective serotonin reuptake inhibitor)	1- 12 weeks, 2- 12 weeks	Not stated		1- 37, 2- 38	18	65	not stated	not stated	not stated	patients with high risk of developing severe and disabling tinnitus	not stated	not stated	pure-tone averages (0.5, 1, and 2, or 3, 4, and 6 kHz) better than 50dB HL in the worse hearing ear,	severe psychiatric condition, dyslexia	tinnitus severity	Tinnitus Severity Questionnaire	12 weeks	tinnitus loudness	Numerical Rating Scale (tinnitus loudness, 100-mm scale)	12 weeks	N/A	control participants were primarily recruited to participate in a placebo-controlled study of the effects of a selective serotonin reuptake inhibitor.
																									anxiety and/or depression	Hospital Anxiety and Depression Scale	12 weeks	Tinnitus annoyance	Numerical Rating Scale (tinnitus annoyance, 100-mm scale)	12 weeks
																												Anxiety	Hospital Anxiety subscale	12 weeks
																												Depression	Hospital Depression subscale	12 weeks
ClinTri002	Vestipitant or vestipitant/paroxetine combination in subjects with tinnitus and hearing loss	GlaxoSmithKline clinical trials (not defined)	Not stated	UK	October, 2006	December 2006	other	cross-over design	to evaluate the efficacy of vestipitant vs paroxetine and vestipitant vs placebo for the relief of tinnitus and hearing loss	1- vestipitant; 2- vestipitant and paroxetine; 3- placebo	1 to 3- 14 days	Not stated		26	18	65	Not stated	Not stated	Not stated	Tinnitus Handicap Inventory severity grade of 3 or 4	Not stated	Not stated	Not stated	no audiogram deficit and normal hearing, pathologic level of anxiety or depression, not respond to lidocaine infusion test or large variability in pre-infusion values, positive for drug use or history of substance abuse, taken psychotropic drugs or antidepressants in a specified time frame, intolerance to NK1 antagonist or SSRIs, serious medical or surgical condition, pregnancy	Tinnitus loudness	Numerical Rating Scale (tinnitus loudness)	2 hours	tinnitus pitch	Numerical Rating Scale (tinnitus pitch)	2 hours	N/A	Exclusion: subjects who have taken psychotropic drugs or antidepressents; have participated in clinical trials using an investigational drug. It is unclear whether the drugs are given in tablet form, and whether the placebo is exactly matching.
																												tinnitus distress	Numerical Rating Scale (tinnitus distress)	2 hours
																												tinnitus anxiety	Numerical Rating Scale (tinnitus anxiety)	2 hours
																												not stated	Pure Tone Audiometry	2 hours
																												not stated	psychoacoustic assessment (not defined)	2 hours
																												sleep	sleep questionnaire (not defined)	2 hours
																												not stated	tinnitus questionnaire (not defined)	2 hours
																												safety	safety of drug (not defined)	2 hours
																												tolerability	tolerability of drug (not defined)	2 hours
																												not stated	pharmacokinetics of drug (not defined)	2 hours
ClinTri007	Effect of gabapentin on idiopathic subjective tinnitus	Mahboobeh Adami, Dehkordi	drdehkordi@yahoo.com	Iran	November 2007	January 2007	randomised controlled trials		to determine whether Gabapentin which is useful for treating neuropathic pains, is effective on idiopathic subjective tinnitus	1- Gabapentin (tablet), 2- placebo (tablet)	1- 2 weeks (plus 6 weeks if necessary), 2- given with the same definition as Gabapentin	Not stated		70	18	75	not stated	not stated	not stated	not stated	subjective tinnitus	tinnitus with known underlying cause	not stated	impaired renal function, pregnancy	sensation of tinnitus	Numerical Rating Scale (not defined, 0-10)	2 months	complications of tinnitus, such as sleep difficulties	not stated	2 months	N/A
ClinTri008	Collaborative tinnitus research at Washington University (CTRWU)	Jay F, Piccirillo	piccirilloj@ent.wustl.edu	USA	December 2007	January 2008	other	cross-over design	if rTMS can lessen the perception of tinnitus	1- repetitive Transcranial Magnetic Stimulation (rTMS), 2- sham rTMS	1 to 2- first treatment 2 weeks, 2 weeks wash-out, then second treatment for 2 weeks, 3 to 4- first treatment 4 weeks, 2 weeks wash-out, then second treatment for 4 weeks.	Not stated		55	18	60	≥6 months	not stated	non pulsatile	Tinnitus Handicap Inventory≥38	not stated	tinnitus related to cochlear implantation, retrocochlear lesion, or lesion of the ear	not stated	hyperacusis, misophonia, history of seizures, Central Nervous System pathologies, any active ear disease that needs to be further evaluated, psychiatric comorbidity, pregnancy, diabetes, alcohol and/or drug dependence	bother from tinnitus	Tinnitus Handicap Inventory	first treatment 2 or 4 weeks, then second treatment for 2 or 4 weeks	symptoms	Perceived Global Impression of Change (-3 to +3)	first treatment at 2 weeks, then second treatment at 2 weeks, groups 3 to 4- first treatment at 4 weeks, then second treatment at 4 weeks	N/A	Additional exclusions: History of seizures, history of loss of consciousness requiring medical care, any other CNS pathology that increases a subject's risk for treatment with rTMS. Patients with cardiac pacemakers, intracardiac lines, implanted medication pumps, implanted electrodes in the brain, other intracranial metal objects with the exception of dental fillings, or any other contraindicatio…
ClinTri009	Randomized trial of tinnitus retraining therapy	Richard, Tyler	not stated	USA	December, 2007	January, 2004	randomised controlled trials		to evaluate the effectiveness of Tinnitus Retraining Therapy (TRT). This study will investigate the contributions of counseling, the use of hearing aids and sound generators, and the importance of setting masking noise to a particular level.	1-counseling and sound therapy (noise1), 2-counseling and sound therapy (noise2), 3-counseling and sound therapy (noise3), 4-Hearing aid, counseling and sound therapy (noise1), 5-Hearing aid, counseling and sound therapy (noise2), 6-Hearing aid, counseling and sound therapy (noise 3)	not stated	not stated		180	18	not stated	≥4 months	not stated	not stated	not stated	not stated	not	not stated	treatable otological disorder, have or a suspected of having a serious psychiatric problem	not stated	Iowa Tinnitus Handicap Questionnaire	18 months	not stated	tinnitus measures (not defined)	18 months	N/A	Inclusion: ability to participate in research. Exclusion: involved in litigation.
ClinTri012	Clinical trial of Acamprosate for tinnitus	William, Martin	not stated	USA	January, 2008	January, 2008	randomised controlled trials		to determine whether acamprosate is more effective at providing relief for tinnitus than a placebo	1-acamprosate (tablet), 2-placebo (tablet)	1- 4 months, 2- 4 months	Not stated		300	18	75	> 1 year	constant	non-pulsatile	>50th percentile of OHSU Tinnitus Patients based upon Tinnitus Functional Index scores	A four week washout from any other tinnitus treatment or management program is required prior to entering this study. Rated loudness: >6 on a 0-10 visual numerical scale	varying to a high degree of loudness, changing in location of perception	Amplification, sound generators or cochlear implants are permitted, provided they have been in use for at least one year. Hearing function: All levels of hearing function can be included recognizing that profound, bilateral losses will not be able to perform psychophysical tinnitus and hearing tests but will be able to rate subjective loudness, annoyance and impact on life.	Active neurologic or otologic disease processes that may impact tinnitus perception, Auto-immune diseases, pregnancy, planned pregnancy, Renal disorders if renal function has creatine clearance is <50 mL/minute, Digestive tract disorders, Beck Depression Inventory score of greater than 15	not stated	Tinnitus Handicap Inventory	15 months	not stated	Beck Depression Inventory	15 months	N/A
																									not stated	Tinnitus Functional Index	15 months	not stated	Psychoacoustic measures of tinnitus (not defined)	15 months
																									not stated	Numerical Rating Scale (tinnitus loudness)	15 months
ClinTri013	Effects of caffeine consumption on tinnitus perception	Ricardo, Figueiredo	not stated	Brazil	February 2008	January 2008	before and after studies		to determine the effectsof caffeine intake reduction in the scores on Tinnitus Handicap Inventory and in a Visual Analogue Scale	1- reduction of caffeine intake	1- 1 month	not stated		50	18	not stated	> 6 months	not stated	not stated	Tinnitus Handicap Inventory>38	not stated	vascular and muscular tinnitus	tympanogram type A-n	central acting drugs in the last 6 months, concomitant temporomandibular disorders, abnormal otoscopy, mixed and conductive hearing losses, Ménière disease	not stated	Tinnitus Handicap Inventory	30 days	not stated	Numerical Rating Scale (not defined)	30 days	N/A	Inclusion: daily intake of caffeine greater than 150 ml
ClinTri014a and b	Evaluation of Vardenafil for the treatment of subjective tinnitus: a controlled pilot study	Birgit, Mazurek	birgit.mazurek@charite.de	Germany	February, 2009	October, 2006	randomised controlled trials		to evaluate therapeutic tinnitus improvement and to show superior efficacy of vardenafil over placebo by means of defined subjective and objective variables.	1- Vardenafil (tablet); 2- Placebo (tablet)	1- 12 weeks; 2- 12 weeks	Not stated		1-21, 2-22	18	65	>3 months	not stated	not stated	not stated	subjective cochlear tinnitus	acute or intermittent tinnitus	not stated	tumors of the middle ear/inner ear/cerebellopontine angle); history of Menière's disease; specific diseases (history of malignancies, multiple sclerosis, retinal disorders, liver/hematological/cardiovascular diseases); pregnancy	Tinnitus severity	Short Form 36 Health survey (SF-36)	4 , 12 and 16 weeks	not stated	not stated	not stated	Registered trial protocol states a few more exclusion criteria such as history of conductive deafness, psychogenic deafness. Registered trial protocol states tinnitus score as a primary and audiometric measures, SF 36, safety and tolerability as the secondary measures, although safety and tolerability assessments are not specified.	The ClinicalTrial.gov protocol was a retrospective registration. Inclusion criterion: no treatment of tinnitus within 4 weeks prior to study entry. Exclusion criterion: breast-feeding women. Outcome domains not divided into primary and secondary. Tinnitus is considered to be 'compensated' at a TQ level of = 46 (no secondary symptoms) and 'decompensated' at a TQ level of = 47 (permanent annoyance …
																									Not stated	Tinnitus Questionnaire (Goebel and Hiller)	4 , 12 and 16 weeks
																									Safety and tolerability of study medication	vital signs (heart rate)	4 , 12 and 16 weeks
																									Safety and tolerability of study medication	vital signs (blood pressure)	4 , 12 and 16 weeks
																									Safety and tolerability of study medication	12-lead ECG	4 , 12 and 16 weeks
																									Safety and tolerability of study medication	blood parameters: ALT, AST, creatinine, glucose, creatine kinase (CK), creatine kinase musclebrain (CK-MB), potassium, and human chorionic gonadotropine (hCG)	4 , 12 and 16 weeks
																									Safety and tolerability of study medication	incidence rates of premature termination	4 , 12 and 16 weeks
																									Safety and tolerability of study medication	treatment-emergent adverse events (AEs)	4 , 12 and 16 weeks
																									Tinnitus pitch	Tinnitus pitch match	4 , 12 and 16 weeks
																									Tinnitus loudness	Tinnitus loudness match	4 , 12 and 16 weeks
																									hearing function	pure tone audiograms (0.125 to 10 kHz)	4 , 12 and 16 weeks
																									oxidative stress	levels of MDA, PC, TAS and HCY were measured in the patients' blood	4 , 12 and 16 weeks
ClinTri015a and b	Bilateral low-frequency repetitive transcranial magnetic stimulation of the auditory cortex in tinnitus patients is not effective: a randomised controlled trial	Carlijn E.L., Hoekstra	c.e.l.hoekstra@umcutrecht.nl	Netherlands	November, 2013	June, 2007	randomised controlled trials		to address the hypothesis if low-frequency repetitive transcranial magnetic stimulation (rTMS) is effective in reducing chronic tinnitus and if bilateral stimulation gives the best possible effect compared with other studies	1- rTMS, 2- sham rTMS	1- 5 days, 2- 5 days	Yes	Power calculation ( power: 80%, α = 0.05) showed that 26 patients per group were needed to detect a 25% improvement on the Tinnitus Questionnaire which was considered as clinically relevant. This analysis was based on the mean TQ score of patients that had been seen at the Tinnitus Care Group when the study was planned (mean=50, SD=14).	1- 26, 2- 26	18	not stated	≥8 months	constant for at least 2 months	not stated	not stated	Not stated	treatable cause of tinnitus (e.g.cerumen)	not stated	psychiatric disease, use of anticonvulsant or psychotherapeutic medication that lowers seizure thresholds, history of or family members with epilepsy, migraine, structural brain changes, severe internal or heart disease, alcohol or drug abuse, irremovable metal objects in the body, metal workers, pregnancy	not stated	Tinnitus Questionnaire ( Hallam et al., 1988)	day 5, 12, 33, 89 and 173 (ie 1, 3 and 6 months follow up)	not stated	Tinnitus Handicap Inventory (Newman et al.,1996)	days 5, 12, 33, 89 and 173,	Clinical Trial registration states that Numerical Rating Scales (burden, loudness, pitch, presence, and variability of tinnitus and specific problems) with a time frame of daily for the first three months daily and for the second three months monthly, and that minimal masking level and residual inhibition with a time frame of 12, 89 and 173 days.	Gijsberg A, van Zanten is corresponding author of the Clinical Trial registration. A 25% improvement on the Tinnitus Questionnaire was considered clinically relevant.
																												amount of burden experienced that day	Numerical Rating Scale (amount of burden experienced that day, 0-10)	days 5, 12, 33, 89 and 173,
																												comorbid anxiety	State-Trait Anxiety Inventory	days 5, 12, 33, 89 and 173,
																												comorbid depression	Beck Depression Inventory	days 5, 12, 33, 89 and 173,
																												tinnitus analysis	Tinnitus loudness matching	days 5, 12, 33, 89 and 173,
																												tinnitus analysis	Tinnitus pitch matching	days 5, 12, 33, 89 and 173,
																												not stated	Pure Tone Audiometry	days 5, 12, 33, 89 and 173,
ClinTri018	Cognitive Behavioral Therapy (CBT) for tinnitus	Robert D, Kerns	not stated	USA	July, 2008	February 2009	randomised controlled trials		to (1) develop a novel, integrative, psychological intervention, specifically cognitivebehavioral therapy (CBT), for the treatment of tinnitus among veterans who have past exposure to loud noise, and (2) accrue preliminary data examining the efficacy of the approach relative to standard care with education (ED) and standard care control conditions.	1- Tinnitus education, 2- Tinnitus education plus CBT, 3- Standard care (not defined)	1- 6 weeks, 2- 6 weeks, 3- not defined	Not stated		66	18	not stated	>6 months	not stated	not stated	Tinnitus is a significant health concern and is moderate to severe, defined by Tinnitus Handicap Inventory≥20 or Tinnitus Reaction Questionnaire≥17	most likely etiology of subjects' tinnitus must be noise exposure	treatable tinnitus	not stated	history of traumatic brain injury with loss of consciousness, history of psychotic disorders or dementia, current evidence of psychotic symptoms; a recent (within 3 month) history of alcohol or drug abuse; sudden or fluctuating hearing loss; otologic disease (e.g., Meniere's Disease) or other cooccurring diseases affecting vestibular dysfunction	tinnitus severity	Tinnitus Handicap Inventory	6, 14 and 30 weeks	not stated	Tinnitus Reaction Questionnaire	6, 14 and 30 weeks	N/A	Additional inclusion criteria: Subjects must indicate that they are motivated to comply with treatment and able to commit to a 6 week study participation by continuing to reside nearby. Additional exclusion criteria: never have previously received psychological treatment for their tinnitus, Subjects who use hearing aids will be excluded from the study.
ClinTri019	Phase 4 study of use of a customized acoustic stimulus to reduce the disturbing symptoms of tinnitus and hyperacusis	Jack, Wazen	not stated	USA	August, 2008	June 2007	before and after studies		Neuromonics TInnitus Treatment CALM study is a multi site study of 100 adult subjects with clinically significant disturbing tinnitus to evaluate outcome measures using the FDA cleared Neuromonics treatment after 6, 12, 24 and 36 months	1-customized acoustic stimulation coupled with counselling (Neuromonics)	not stated	Not stated		53	18	not stated	not stated	not stated	not stated	clinically significant disturbing tinnitus, Tinnitus Reaction Questionnaire≥ 17	not stated	not stated	Not using any other treatment for tinnitus	Hearing Pure Tone Audiogram (not defined) > 50 dB; score on HADS of greater than 11 on the anxiety and depression scale	not stated	Tinnitus Reaction Questionnaire	6, 12, 24, 36 months	not stated	Tinnitus Handicap Inventory	6, 12, 24, 36 months	States that it is a multi study of 100 adult subjects, but enrolment is stated as 53. Parameters of hyperacusis not listed as inclusion or exclusion criteria.	Additional inclusion: Able to pay for the treatment, Access to computer and internet, Compliant patient. Additional exclusion: Not willing to follow the protocol. Sponsored by Neuromonics, Inc.
																												not stated	Hospital Anxiety and Depression Scale	6, 12, 24, 36 months
ClinTri021	A randomized, double-blind, placebo-controlled, clinical evaluation of the efficacy, safety and tolerability of Neramexane in patients with subjective tinnitus	Irene, Pulte	Not stated.	Austria	August, 2008	September 2008	randomised controlled trials		to investigate the safety and efficacy of neramexane mesylate in the treatment of subjective tinnitus in comparison to placebo	1- Neramexane (tablet) 2- Placebo (tablet)	1- 17 weeks, 2- 17 weeks	Not stated		400	18	75	3 to 12 months	constant	non-pulsatile tinnitus	not stated	subjective tinnitus	intermittent or pulsatile tinnitus	not stated	concomitant symptom of an otological/neurological disease (such as otitis media, Menière's disease, otosclerosis, etc)	not stated	Tinnitus-Beeinträchtingungs-Fragebogen-12	5, 13 and 17 weeks	Not stated	Tinnitus Beeinträchtigungs Fragebogen (TBF12, Greimel et al. 2000) factorial scores	17 weeks	N/A	No principle investigator listed… the only person mentioned is the "responsible party" and no contact details provided. Tinnitus Rating Scale is a self-evaluated 11-point Likert scale assessing tinnitus loudness, annoyance, and impact on life. The scores range from 0 (no impact), to the maximum score of 10 (worst influence of the problem considered).
				Germany																								Not stated	individual responder rate	17 weeks
				Portugal																								Not stated	Tinnitus Rating Scale	17 weeks
				Spain																								Not stated	Sleep Questionnaire	17 weeks
				UK																								Not stated	population pharmacokinetics	17 weeks
																												Not stated	pharmacogenetics	17 weeks
																												Safety	safety parameters (not defined)	17 weeks
ClinTri023	A randomized, double-blind, placebo controlled, clinical evaluation of the efficacy, safety and tolerability of Neramexane in patients with subjective tinnitus	Irena, Pulte	not stated	South Africa	October, 2008	November 2008	randomised controlled trials		to investigate the safety and efficacy of neramexane mesylate in the treatment of subjective tinnitus in comparison to placebo.	1- Neramexane (tablet) 2- Placebo (tablet)	1- 17 weeks, 2- 17 weeks	not stated		400	18	75	3-12 months	constant	non-pulsatile	not stated	subjective tinnitus	intermittent or pulsatile tinnitus	not stated	Concomitant symptom of an otological/neurological disease (such as otitis media, Meniere's disease, otosclerosis etc)	not stated	Tinnitus-Beeinträchtingungs-Fragebogen-12	5, 13 and 17 weeks	not stated	Tinnitus Beeinträchtigungs Fragebogen (TBF12, Greimel et al. 2000) factorial scores	29 weeks	N/A	Sponsored by Merz Pharmaceuticals. Same study as ClinTri021 (NCT00739635) although registered with different health authorities. Tinnitus Rating Scale is a self-evaluated 11-point Likert scale assessing tinnitus loudness, annoyance, and impact on life. The scores range from 0 (no impact), to the maximum score of 10 (worst influence of the problem considered).
				Belgium																								not stated	individual responder rate	29 weeks
				Czech Republic																								not stated	Tinnitus Rating Scale	29 weeks
				France																								not stated	Sleep Questionnaire	29 weeks
				Netherlands																								not stated	population pharmacokinetics	29 weeks
				Poland																								not stated	pharmacogenetics	29 weeks
																												safety	safety parameters (not defined)	29 weeks
ClinTri024	An open-label, long-term treatment study to assess the long-term safety and tolerability and efficacy of Neramexane with subjective tinnitus	Merz Pharmaceuticals	not stated	Austria	January 2009	January 2009	before and after studies		to investigate the long-term safety and tolerability and efficacy of neramexane mesylate in the long-term treatment of subjective tinnitus	1-Neramexane mesylate	1- 54 weeks	not stated		821	18	75	not stated	constant	non-pulsatile	not stated	First onset, subjective. Patients who have successfully completed one of the double-blind Phase 3 tinnitus studies of Merz with Neramexane mesylate.	not stated	not stated	concomitant symptom of an otological/neurological disease (such as otitis media, Menière's disease, otosclerosis, etc)	not stated	Tinnitus-Beeinträchtigungs-Fragebogen-12 (i.e. Tinnitus Handicap Inventory-12)	54 weeks	not stated	not stated	not stated	N/A	Tinnitus Rating Scale is a self-evaluated 11-point Likert scale assessing tinnitus loudness, annoyance, and impact on life. The scores range from 0 (no impact), to the maximum score of 10 (worst influence of the problem considered).
				USA																					not stated	Numerical Rating Scale (loudness, 0-10)	54 weeks
																									not stated	Numerical Rating Scale (annoyance, 0-10)	54 weeks
																									not stated	Numerical Rating Scale (impact on life, 0-10)	54 weeks
																									not stated	Health Survey (Short Form 36)	54 weeks
																									not stated	safety/tolerability parameters (not defined)	54 weeks
ClinTri025	Phase Out treatment for tinnitus	Paul, van der Heyning	Paul.van.de.heyning@uza.be	Belgium	January 2009	March 2008	before and after studies		to determine the efficacy of the Phase Out treatment in pure tone and narrow band noise tinnitus patients	1-Phase out auditory stimulation	1- 6 weeks	not stated		40	18	not stated	≥3	not stated	non-pulsatile	not stated	pure tone tinnitus or narrow band noise tinnitus, frequency of tinnitus > 1kHz, tinnitus with a cochlear origin	not stated	normal MRI pontine angle	depression as measured by the Beck Depression Inventory >21; pregnancy; epilepsy	not stated	Numerical Rating Scale (not defined)	3 times per week	not stated	Tinnitus Questionnaire	3 and 6 weeks	N/A
ClinTri026	Additional value of Deanxit in tinnitus patients treated with Rivotril	Paul, van der Heyning	Paul.van.de.heyning@uza.be	Belgium	January 2009	February 2009	randomised controlled trials		to investigate whether increased tinnitus reduction can be obtained with Deanxit in patients already receiving Rivotril	1-Deanxit, 2-placebo	not stated	not stated		50	18	not stated	≥3 months	not stated	non-pulsatile	Numerical Rating Scale ≥4	pure tone, narrow band noise or polyphonic tinnitus; cochlear origin tinnitus; unilateral or bilateral tinnitus	somatic tinnitus	intake Rivotril 1mg/day	pontine angle pathology on MRI; pregnancy or breast feeding; recovery from myocardial infarction; history of conduction disorders; untreated glaucoma; MAO inhibitors (15 day stop); middle ear pathologies; Menieres disease	not stated	Numerical Rating Scale (not defined)	3 and 6 weeks	not stated	not stated	not stated	N/A	Inclusion: intake Rivotril 1mg/d. Type of VAS not stated
ClinTri029	Effectiveness of combined frontal and temporal repetitive Transcranial Magnetic Stimulation (rTMS) in patients with chronic tinnitus	Berthold, Langguth	Berthold.Langguth@medbo.de	Germany	April, 2009	April, 2009	randomised controlled trials		to investigate whether high frequency repetitive transcranial magnetic stimulation (rTMS) of the DLPFC improves therapeutic efficacy of low-frequency rTMS on tinnitus	1-rTMS at 20Hz over left DLPFC, then at 1 Hz over left temporal DLPFC, 2-rTMS at 1 Hz over left temporal DLPFC	not stated	not stated		100	18	not stated	>3 months	not stated	not stated	not stated	subjective tinnitus	objective tinnitus; treatable cause of tinnitus	not stated	clinically relevant psychiatric comorbidity; clinically relevant unstable internal or neurological comorbidity; history of or evidence of significant brain malformation or neoplasm; head injury; cerebral vascular events; neurodegenerative disorder affecting the brain or brain brain surgery; alcohol or drug abuse; Metal objects in and around body that cannot be removed; pregnancy	tinnitus severity	Tinnitus Questionnaire (TQ, German Version)	12 days	not stated	not stated	not stated	N/A	Exclusion: Involvement in other treatments for tinnitus at the same time, Prior treatment with TMS
ClinTri030	Influence of Tonic and Burst TMS characteristics on acute inhibition of subjective tinnitus	Paul, Van de Heyning	Paul.van.de.heyning@uza.be	Belgium	April, 2009	January 2007	before and after studies		to investigate the stimulation characteristics of TMS in tinnitus patients, in particularly the effect of tonic and burst stimulation of the superior temporal lobe	1-TMS	1- Single session	not stated		64	18	78	not stated	not stated	not stated	tinnitus as a main complaint	not stated	not stated	not stated	known history of epilepsy, pacemakers, cochlear implants, neurostimulators or intracerebral pathology	not stated	Numerical Rating Scale (not defined)	immediately after treatment session	not stated	not stated	not stated	N/A	Retrospective registration
ClinTri032	Effects of rTMS on resting state brain activity in tinnitus	Mark, Mennemeier	msmennemeier@uams.edu	USA	June, 2009	January, 2009	other	cross-over design	to develop a new treatment option for tinnitus using a technique called Repetitive Transcranial Magnetic Stimulation (rTMS), which will hopefully prove to be an effective means of alleviating or reducing the symptoms of tinnitus	1- sham, 2- rTMS	1 to 2- first treatment 1 week, 3 weeks wash-out, then second treatment for 2 weeks	Not stated		60	19	89	≥6 months	not stated	not stated	severe enough to seek medical attention	Not stated	Not stated	not stated	history of seizures; migraines; aneurysm, stroke, cranial neurosurgery, acoustic neuroma, glomus tumor, Menieres disease, profound hearing loss, neurological or psychiatric disorder (excluding anxiety or depession related to tinnitus); Bipolar disorder	tinnitus perception	Numerical Rating Scale (tinnitus perception)	before and after each active or sham rTMS session, inbetween active and sham treatments, and 2 months following the end of treatment (unclear)	not stated	Beck Depression Inventory	beginning and the end of each week of rTMS treatment, 2- beginning and the end of each week of rTMS treatment and at 2 month follow up, 3- beginning and the end of each week of rTMS treatment and at 2 month follow up	N/A	Duration of treatment is unclear, timepoints of outcome assessment are unclear. Subjects have the option of receiving maintenance rTMS, with approximately one week rTMS, with 3 weeks wash-out, then another one week rTMS.
																												not stated	Tinnitus Handicap Inventory	beginning and the end of each week of rTMS treatment
																												not stated	EEG measures of spectral power and coherence	beginning and the end of each week of rTMS treatment and at 2 month follow up
ClinTri034	A randomized, double-blind, placebo-controlled, clinical evaluation of the efficacy, safety and tolerability of Neramexane in patients with subjective tinnitus	Merz Pharmaceuticals	not stated	USA	August, 2009	September, 2009	randomised controlled trials		to investigate the safety and efficacy of neramexane mesylate in the treatment of subjective tinnitus in comparison to placebo.	1-Neramexane mesylate (tablet), 2- Placebo (tablet)	1- 29 weeks, 2- 29 weeks			455	18	75	subacute (not defined)	constant	non pulsatile	not stated	subjective	intermittent or pulsatile tinnitus	not stated	concomitant symptom of an otological/neurological disease (such as otitis media, Menière's disease, otosclerosis, etc)	tinnitus impairment	Tinnitus-Beeinträchtingungs-Fragebogen-12 (i.e. Tinnitus Handicap Inventory-12)	17 and 29 weeks	not stated	Tinnitus Beeinträchtigungs Fragebogen (TBF12, Greimel et al. 2000) factorial scores	weeks 5, 17, 23, and 29	N/A	Responder defined if Tinnitus Handicap Inventory-12 score decreases at least 4 score points. Tinnitus Rating Scale is a self-evaluated 11-point Likert scale assessing tinnitus loudness, annoyance, and impact on life. The scores range from 0 (no impact), to the maximum score of 10 (worst influence of the problem considered).
																									tinnitus severity	Tinnitus Severity Scale (Numerical Rating Scale, 0-10)	17 and 29 weeks	not stated	Tinnitus Severity Scale	weeks 5, 17, 23, and 29
																												tinnitus loudness	Numerical Rating Scale (loudness, 0-10)	weeks 5, 17, 23, and 29
																												tinnitus annoyance	Numerical Rating Scale (annoyance, 0-10)	weeks 5, 17, 23, and 29
																												tinnitus impact on life	Numerical Rating Scale (impact on life, 0-10)	weeks 5, 17, 23, and 29
																												not stated	Attention and Performance SelfAssessment (ASPA) Questionnaire	weeks 5, 17, 23, and 29
																												Quality of Life	Health Survey (Short Form 36)	weeks 17 and 29
																												Anxiety and depression	Hospital Anxiety and Depression Scale (HADS)	weeks 17 and 29
ClinTri036	Multi-site evaluation of progressive tinnitus management	James, Henry	james.henry@va.gov	USA	November, 2009	December, 2010	randomised controlled trials		to evaluate the effectiveness and clinical utility of Progressive Tinnitus Management (PTM) as compared to Wait List Control at multiple Veterans Affaires medical centers (VAMC)	1- Progressive Tinnitus Management, 2- Waiting list control	not stated	Not stated		300	18	not stated	chronic (not defined)	not stated	not stated	report that their tinnitus is at least a "small" problem	not stated	report that their tinnius is "no problem"	not stated	not stated	problems associated with tinnitus	Tinnitus Functional Index (Meikle et al., 2012)	6 months	not stated	not stated	not stated	N/A	Waiting list control is described as usual care. Additional inclusion criteria: are eligible for audiology services at heir respective VAMC, are willing to give verbal consent. Additional exclusion criteria: are not Veterans, have received previous treatment services at their VAMC, are unable (for any reason) to fulfill of the requirements of the study. Study description states: "Self-perceived t…
ClinTri037	Somatosensory based treatments for tinnitus	Robert, Levine	not stated	USA	February, 2010	December, 2008	before and after studies		to assess Somatosensory Based Treatments for individuals with symmetric hearing thresholds but asymmetric widely fluctuating tinnitus	1- P-Stim (transcutaneous electrical stimulator)	1- 96 hours	not stated		60	18	not stated	not stated	not stated	not stated	not stated	not stated	not stated	not stated	bleeding disorder, and those on coumadin	quieter tinnitus'	not stated	6 months	not stated	not stated	not stated	N/A	duration of intervention is unclear: P-Stim was on for 180 mins then off for 180 mins, for a maximum of up to 96 hours
ClinTri038	Repetitive Transcranial Magnetic Stimulation for tinnitus treatment	YL, Lo	lo.yew.long@sgh.com.sg	Singapore	March, 2010	August,2008	before and after studies		to determine the efficacy of repetitive Transcranial Magnetic Stimulation (rTMS) in patients with tinnitus	1- rTMS	1- 5 days	Not stated		100	21	90	not stated	not stated	not stated	not stated	not stated	not stated	not stated	pacemaker,intracranial surgery, implants, seizures	not stated	Tinnitus Inventory Handicap	3, 4 and 5 weeks	not stated	not stated	not stated	N/A	Study description states: "Audiometry and otoscopy will be performed at enrolment and at the end of the study."
																									not stated	Numerical Rating Scale (not defined, 0-100)	3, 4 and 5 weeks
ClinTri039	Clinical trial of transcranial magnetic stimulation for relief of tinnitus	Robert, Folmer	not stated	USA	April, 2010	March, 2011	randomised controlled trials		to assess the effectiveness of repetitive transcranial magnetic stimulation (rTMS) for reducing the loudness or severity of chronic tinnitus	1 - rTMS, 2- sham rTMS	not stated	Not stated		168	18	not stated	≥1 year	constant	non-pulsatile	self-rated loudness ≥6 on the visual numerical scale (0 labeled "No Tinnitus", 10 labeled "Very Loud").	subjective	objective	psychological status stable enough to complete study per the opinion of the Study Physician	active neurologic or otologic diseases that may impact tinnitus perception; auto-immune diseases; pregnancy; History or evidence of significant brain malformation or neoplasm, head injury, cerebral vascular events (such as stroke); neurodegenerative disorders affecting the brain (such as Parkinson's Disease, ALS, Huntington's Disease or Multiple Sclerosis) or prior brain surgery. Cardiac pacemake…	not stated	Tinnitus Functional Index	1, 2 ,4, 13 and 26 weeks post -treatment (unclear)	tinnitus loudness	not stated	1, 2 ,4, 13 and 26 weeks post -treatment (unclear)	N/A	Additional inclusions: no restrictions to other medications, provided the dosages have been in place for at least 6 months; subject is naive regarding rTMS; a 4- week washout from any other tinnitus treatment or management is required prior to entering study. Additional exclusions: breastfeeding
ClinTri040	Telehealth tinnitus intervention for patients with Traumatic Brain Injury	James, Henry	james.henry@va.gov	USA	May, 2010	January, 2011	randomised controlled trials		to develop and evaluate an adaptation of Progressive Tinnitus Management for use a telephone-based program for Veterans and military personnel who have experienced traumatic brain injury (TBI)	1- immediate Education and counselling Progressive Tinnitus Management modified to include Cognitive Behaviour Therapy components, delivered by telephone, 2- delayed Education and counselling Progressive Tinnitus Management modified to include Cognitive Behaviour Therapy components, delivered by telephone	1- 6 months, 2- 6 months	Not stated		336	18	not stated	not stated	not stated	not stated	"clinically significant" tinnitus according to the initial score on the Tinnitus and Hearing Survey (minimum total score of 4 on section A; if score is 4-6, one item must be at least 3).	Not stated	not stated	has had hearing test within the past 2 years (and was fitted with hearing aid if appropriate)	not stated	not stated	Tinnitus Handicap Inventory	3, 6, 9 and 12 months	not stated	not stated	not stated	N/A	Additional inclusion: demonstrates understanding of the requirements of the study, motivated and capable of participating ( including ability to communicate over the telephone in English).
ClinTri041	Double-blind, placebo-controlled, randomized clinical trial to evaluate the efficacy and safety of a transtympanic treatment of tinnitus with caroverine	Wolfgang, Elsaesser	not stated	Austria	August, 2010	January, 2011	randomised controlled trials		to investigate the transtympanic treatment with a 1,5% caroverine on patients suffering from inner ear diseases with tinnitus as a principal symptom	1- caroverine (ear drops), 2- placebo (ear drops)	1- 5 days	Not stated		170	18	not stated	not stated	not stated	non-pulsatile	not stated	decompensated tinnitus	tinnitus caused by malposition of the jaw bone (bruxism)	sudden hearing loss, morbus Meniere, blast injury, presbyacusis with tinnitus, chronic otitis media	known intolerance or hypersensitivity to caroverine; ear-drum perforation; retrocochlear hearing loss; previously barotraumas, diving accidents or decompression sickness; previuosly a fracture of the petrous bone; acute or chronic accompanying conditions which severely impede subjects' general health (NYHA stage IV, cancer, HIV etc); accompanying conditions that could affect the parameters used i…	efficacy	Numerical Rating Scale (not defined)	5 weeks	tinnitus improvement	time to demonstrate an improvement in tinnitus (not defined)	5 weeks	N/A	Phafag AG is the Sponsor. Additional exclusion: patients who are not able to give their consent ( e.g. dementia, coma, mental disability..); solid reasons to doubt that the patient would be willing and able to cooperate; subject who have taken part in another clinical trial within 30 days preceding the start of study or during this study; women of childbearing age who are not using adequate contr…
																												efficacy	not stated	5 weeks
																												safety	not stated	5 weeks
																												quality of life	not stated	5 weeks
ClinTri044a, b and c	Internet-based guided self-help versus group cognitive behavioral therapy for chronic tinnitus: a randomized controlled trial	Maria, Kleinstauber	maria.kleinstaeuber@staff.uni-marburg.de	Germany	83(4), 2014	May, 2010	randomised controlled trials		to investigate the effects of conventional cognitive behavioural face-to-face group therapy (gCBT) and an Internet-delivered guided self-help treatment (iCBT) on tinnitus distress	1-internet-delivered guided self-help treatment iCBT, 2-conventional face-to-face group therapy gCBT, 3-web-based discussion forum control	1 to 3- 10 weeks	Yes	Power calculation (β: 0.80, α = 0.05) resulted in estimation that 34 patients per group were needed to discover a medium main effect for each treatment, with expected dropuout rate of approximately 10% at least 120 participants would be needed	1-41, 2-43, 3-44	18	not stated	≥6 months	not stated	not stated	Tinnitus Handicap Inventory≥ 18 or Mini-Tinnitus Questionnaire≥ 8, tinnitus as the primary problem	not stated	tinnitus caused by a general medical or psychiatric condition or otologic disease (eg Menieres disease)	not stated	major medical or psychiatric condition	subjective tinnitus distress	Tinnitus Handicap Inventory (German version)	10 weeks and 8 and a half months	not stated	Hospital Anxiety Depression Scale	10 weeks and 8 and a half months	ClinTri044b: Primary outcome 1- Dysfunctional tinnitus-related cognitions, Primary outcome measure 1- Tinnitus Cognitions Questionnaire (German version, Hiller and Haerkotter) Primary timeframe 1- 10 weeks. ClinTri044b: Secondary outcome 1- Dysfunctional tinnitus-related cognitions, 2- tinnitus distress, 3- anxiety and depression, Secondary outcome measure 1- Tinnitus Cognitions Questionnaire (Ge…	Additional inclusion: no CBT for tinnitus within the last 2 years, no ongoing psychological tinnitus treatment, consenting to be randomized, Internet access, willingness and ability to attend the weekly group sessions, no anticipated absence of more than 2 weeks during the course of the studyIn analysis of results, the Reliable Change Index was calculated for the primary outcome measures as an in…
																									subjective tinnitus distress	Mini -Tinnitus Questionnaire (Hiller & Goebel , 2004)	10 weeks and 8 and a half months	not stated	Insomnia Severity Index	10 weeks and 8 and a half months
																												not stated	Tinnitus Acceptance Questionnaire	10 weeks and 8 and a half months
																												treatment satisfaction	treatment satisfaction (5-point scale)	10 weeks
ClinTri045	Efficacy of an Internet-based guided self-help training for chronic tinnitus: a randomized controlled trial	Cornelia, Weise	not stated	Germany	May, 2010	May, 2010	randomised controlled trials		to determine the efficacy of a cognitive behavioral guided self-help training provided via the internet on tinnitus distress in a German sample	1- internet-based guided self-help, 2- delayed internet-based guided self-help (online discussion forum during waiting period)	1 and 2 - 10 weeks	Not stated		124	18	not stated	≥6 months	not stated	not stated	Tinnitus Handicap Inventory ≥ 38 or Mini-Tinnitus Questionnaire ≥ 13	chronic, medical examination of tinnitus by ENT physician	tinnitus caused by any other general medical condition or otologic disease (e.g. active Meniere's disease)	not stated	clinical diagnosis of any severe mental disorder (especially severe depressive disorder, suicidality, acute psychosis; clinical diagnosis of dementia or another severe organic cerebral disorder, clinical diagnosis of substance -related addiction/abuse	tinnitus-related disability and handicap	Tinnitus Handicap Inventory (Newman et al. 1996, German version 2007)	18 months	depression and anxiety	Hospital Anxiety and Depression Scale (Zigmond & Snaith, 1983)	18 months	Cornelia is based in Linkoping, Sweden. In inclusion criteria: not currently receiving psychological treatment for tinnitus, being able to access the internet and print instructions, sufficient knowlegde of the German language to read and follow internet -based self-help program.
																									tinnitus-related psychological distress	Mini -Tinnitus Questionnaire (Hiller & Goebel , 2004)	18 months	quality of sleep	Insomnia Severity Index (Bastien et al., 1983; German version Pilmann 2004)	18 months, 6- 2 months
																												dysfunctional tinnitus beliefs and cognitions	Tinnitus Cognitions Questionnaire ( Hiller & Haerkötter, 2005)	18 months, 6- 2 months
																												fear of anxiety-related sensations	Anxiety Sensitivity Index ( Taylor et al. 2007; German version Kemper et al.2007)	18 months, 6- 2 months
																												fear-avoidance beliefs and behavior	Fear Avoidance Questionnaire (self-developed)	18 months, 6- 2 months
																												aspects of the therapeutic alliance (development of an affective bond, agreement on the tasks of therapy, agreement on the goals of therapy)	Working Alliance Inventory - Short Revised (Horvath &Greenberg, 1986, 1989; German version Wilmers at el. , 2008)	2 months
																												treatment credibility	Credibility Scale (Devilly & Borkovec, 2000; self-translated and adapted to an intervention for tinnitus)	6 months
																												treatment satisfaction	Therapy Satisfaction Scale (self-developed)	10 weeks
																												depressive disorder, alcohol abuse/dependance, generalized anxiety disorder, posttraumatic stress disorder, social phobia, panic disorder, agoraphobia, specific phobia and obsessive-compulsive disorder,	Web Screening Questionnaire for Common Mental Disorders (Donker et al. 2009; self-translated German version)	3 months
																												tinnitus loudness, tinnitus annoyance, perceived control, general mood, tinnitus acceptance, social functioning, behavioral avoidance and fear of sounds, use of learned methods during the last week	Process evaluation items (self-developed)	18 months
																												psychological acceptance of the tinnitus	Tinnitus Acceptance Questionnaire (Westin et al., 2008; self-translated)	18 months
ClinTri050a and b	Effect of low-level laser therapy in the treatment of cochlear tinnitus: a double-blind, placebo-controlled study	Mahboobeh, Dehkordi	drdehkordi@yahoo.com	Iran	January, 2015	March 2008	randomised controlled trials		to determine whether low dose laser treatment of the ear is effective on idiopathic subjective tinnitus	1-low dose laser 2-sham laser	1- 4 weeks, 2- 4 weeks	not stated		1-33, 2-33	19	88	≥ 2 months	not stated	non-pulsatile	not stated	idiopathic, subjective, unilateral tinnitus	bilateral tinnitus	not stated	perforation of tympanic membrane, external otitis media, other curable etiology	quality of life	Tinnitus Severity Index (TSI)	4 weeks	not stated	not stated	not stated	Trial register states additional exclusions: chronic otitis media; tinnitus related to a retrocochlear lesion or other known lesions of the ear. Trial register did not state any outcome domains or measures
																									tinnitus loudness	Numerical Rating Scale (loudness, 1-10)	4 weeks
ClinTri051a and b	Selecting appropriate dose regimens for AM-101 in the intratympanic treatment of acute inner ear tinnitus	Auris Medical Inc.	not stated	USA	April, 2015	February, 2011	randomised controlled trials		to further evaluate the appropriate dosing regimen for AM-101, notably by testing single-dose applications and a triple-dose regimen stretching over 2 weeks instead of 3 days	1- AM-101 (dose 1, intratympanic injection), 2- AM-101 (dose 2, intratympanic injection), 3- placebo (dose 1, intratympanic injection), 4- placebo (dose 2, intratympanic injection	1- 1 day, 2- 14 days, 3- 1 day, 4- 14 days	Not stated	For exploratory comparison of single-dose AM-101, triple-dose AM-101 and placebo group means (the latter pooled from both cohorts), 24 patients per group were determined sufficient for comparison of the three group means using a contrast for trend in the one-way analysis of covariance (ANCOVA) at a significance level of 0.05. This resulted in a sample size of 72 evaluable patients for the entire …	1- 36, 2- 18, 3- 36, 4- 18	18	65	≤3 months	not stated	constant	not stated	not stated	tinnitus that is not completely maskable; idiopathic sudden sensorineural hearing loss-related tinnitus	tinnitus following acute acoustic trauma, acute otitis media, middle ear surgery or inner ear barotrauma	Meniere's disease; ongoing acute or chronic otitis media or otitis externa; pregnancy	tinnitus loudness	Numerical Rating Scale ( tinnitus loudness, 0-100)	dose 1 group- 90 days, dose 2 group- 104 days	tinnitus loudness	Numerical Rating Scale (tinnitus loudness, 0-100)	dose 1 group- 8 and 30 days, dose 2 group- 21, 44 and 104 days	Clinical Trial registration states sample size=82. Clinical Trial registration states pharmacokinetic measures at 3 or 14 days. Findings report pharmacokinetic evaluations 5-ml blood samples were collected from the first 18 patients of cohort 1 only, prior to treatment administration on day 0 and at 15, 30, 45, 60, 180 and 360 min after treatment. Clinical Trial registration states pure tone audi…	Additional exlcusions: any ongoing therapy known as potentially tinnitus-inducing or any therapy for hearing loss or otitis media, concomitant use of any other NMDA receptor antagonist or of other tinnitus treatments. Breast-feeding and women of childbearing potential who were unwilling or unable to practice an effective method of contraception were excluded. Item 11 of the Tinnitus Handicap Ques…
				Belgium																					safety	frequency of clinically relevant hearing deterioration in the treated ear, defined as threshold shift ≥ 15 dB from baseline to FUV2 at the average of any two contiguous test frequencies.	dose 1 group- 31 days, dose 2 group- 44 days	tinnitus annoyance	Numerical Rating Scale (tinnitus annoyance, 0-100)	dose 1 group- 8, 30 and 90 days, dose 2 group- 21, 44 and 104 days
				Germany																								not stated	Minimum Masking Level	dose 1 group- 8, 30 and 90 days, dose 2 group- 21, 44 and 104 days
				Poland																								tinnitus severity	Patient Global Impression of Change (7 point)	dose 1 group- 8, 30 and 90 days, dose 2 group- 21, 44 and 104 days
																												not stated	Tinnitus Handicap Questionnaire	dose 1 group- 90 days, dose 2 group- 104 days
																												safety	spontaneous nystagmus	dose 1 group- 31 days, dose 2 group- 44 days
																												safety	otoscopy	dose 1 group- 31 days, dose 2 group- 44 days
																												safety	tympanometry	dose 1 group- 31 days, dose 2 group- 44 days
ClinTri052	A phase III trial of magnesium dependent tinnitus	Michael, Cevette	not stated	USA	January, 2011	July, 2011	other	cross-over design	to examine any potential benefit in lessening the severity of tinnitus (ringing or booming sensation in one or both ears) in subjects supplemented with magnesium (532 mg daily).	1- Magnesium (tablet), 2- placebo (tablet)	1 to 2- first treatment 25 days, 2 weeks wash-out, then second treatment for 25 days	Not stated		38	18	not stated	not stated	not stated	not stated	Tinnitus score≥3 on a Numerical Rating Scale (0-10)	not stated	not stated	normal kidney function	decreased kidney function within past 6 months; current treatment with lithium	distress	Numerical Rating Scale (tinnitus distress, 0-10)	post treatment and 4 weeks follow-up (unclear)	interference daily activities and sleep	Tinnitus Handicap Inventory	post treatment and 4 weeks follow-up (unclear)	N/A
ClinTri053	A multicenter, randomized, double-blind , placebo-controlled , cross-over, proof of concept study comparing the effects of both single dose and repeated dosing treament for 2 weeks of BGG492 in patients with chronic subjective tinnitus	Not stated (sponsor - Novartis Pharmaceuticals)	not stated	Switzerland	February, 2011	January, 2011	other	cross-over design	to assess the efficacy of a two week treatment with BGG492 in patients with chronic subjective tinnitus	1- BGG492A; 2- placebo (BGG492A) (unclear)	1 to 2- 2 weeks	Not stated		96	18	75	> 6 months and < 36 months	constant	non- pulsatile	grade 3, 4 or 5 ( moderate, severe or catastrophic) on Tinnitus Handicap Inventory	subjective	tinnitus as concomitant symptom of a treatable otological disease (such as otitis media, Meniere' disease, otosclerosis)	not stated	neurological tumors or/and have temporo-mandibular joint disorders; history of frequent middle ear infections (> 3 infections per year in last 3 years), diagnosed anxiety disorders, depression, schizophrenia or other significant psychiatric diseases requiring current drug treatment in previous 3 months for these diseases, current unilateral or bilateral hearing loss of 75 dB or more in one or mor…	tinnitus loudness	Numerical Rating Scale	after 15 days of treatment	not stated	not stated	not stated	N/A	Study title indicates single dose and repeated dosing treament, but details of design are unclear. Additional inclusion: willing to abstain from activities that required focused attention e.g. driving a car or other vehicles, operating machines or engaging in potentially dangerous activities that require focused attention and intact physical balance, willing and able to refrain from engaging in a…
				Germany																					clinical status of tinnitus (patients' reaction to tinnitus)	Tinnitus Impairment Questionnaire TBF-12	after 15 days of treatment
				Netherlands
ClinTri054	A randomized, prospective, placebo-controlled double-blind, pilot study on the effect of Cilostazol for 4 weeks in patients with chronic tinnitus	Jong Woo, Chung	not stated	Republic of Korea	June, 2011	July, 2011	randomised controlled trials		whether administration of Cilostazol can improve tinnitus in terms of subjective degree of symptoms in chronic tinnitus patients	1- Cilostazol (tablet), 2- placebo (tablet)	1- 4 weeks, 2- 4 weeks	Not stated		50	20	not stated	>3 months	not stated	non-pulsatile	Visual Analogue Scale >3 (no further details)	not stated	objective or pulsatile tinnitus	not stated	conductive hearing loss, associated other inner ear diseases such as Meniere's disease, any cardiac disease, bleeding tendency and major operation within 3 months, pregnancy	subjective discomfort from chronic tinnitus	Tinnitus Handicap Inventory	2 and 4 weeks	subjective discomfort from chronic tinnitus	Quality of Life Short Form 36 Health Survey (SF-36)	2 and 4 weeks	N/A	Sponsored by Korea Otsuka Pharmaceuticals Company. Additional exclusions: contraindication to anit-platelet drug; breastfeeding.
																												subjective discomfort from chronic tinnitus,	Numerical Rating Scale (not defined)	2 and 4 weeks
ClinTri055	Assessment of conventional repetitive Transcranial Magnetic Stimulation (rTMS) for the treatment of chronic tinnitus	Xavier Perrot	not stated	France	July, 2011	May, 2005	randomised controlled trials		to assess conventional repetitive Transcranial Magnetic Stimulation (rTMS) in patients with chronic severe tinnitus.	1- rTMS, 2- sham rTMS	1- 20 weeks, 2- not stated	Not stated		1- 48, 2- 16	18	75	≥1 year	constant	non-pulsatile	disabling tinnitus (Subjective Tinnitus Severity Scale > 8/16 or Tinnitus Handicap Questionnaire>50%)	subjective	objective tinnitus; tinnitus with a treatable cause	not stated	cardiac pacemaker, cochlear implant or other electronic implants; serious heart disease or other unstable major medical condition; history of central nervous system disorder, head injury, stroke or seizures; family history of epilepsy; current medication with antidepressants and antipsychotics; pregnancy	tinnitus loudness	Numerical Rating Scale (tinnitus loudness)	before and after each rTMS session, weekly for 20 weeks, plus about 11 and 17 months (follow-up) (unclear)	tolerance of rTMS	adverse events	1, 4, 5 and 20 weeks, plus up to 6, 8, 11 and 17 months	N/A	Sponsor is Hospices Civils de Lyon. ClinicalTrials.gov registration was done retrospectively. Additional exclusions: presence of intracranial or intraocular ferromagnetic materials, known contraindications to rTMS or brain MRI. The protocol is very unclear about the timepoints of outcome assessment. It seems that not all subjects receive the intervention for the same period of time.
																												auditory status	pure tone average	20 weeks
																												tinnitus severity	Subjective Tinnitus Severity Scale (STSS)	days 3 and 12, weeks 3 and 11, plus up to 6, 8, 11 and 17 months
																												tinnitus handicap	Tinnitus Handicap Questionnaire	days 3 and 12, weeks 3 and 11, plus up to 6, 8, 11 and 17 months
																												hyperacusis	Auditory Hypersensitivity Questionnaire	days 3 and 12, weeks 3 and 11, plus up to 6, 8, 11 and 17 months
																												anxiety and depression	Hospital Anxiety and Depression Scale	days 3 and 12, weeks 3 and 11, plus up to 6, 8, 11 and 17 months
																												tinnitus spectrum (pitch)	psychoacoustical measurement of pitch	days 3 and 12, weeks 3 and 11, plus up to 6, 8, 11 and 17 months
																												tinnitus spectrum (loudness)	psychoacoustical measurement of loudness	days 3 and 12, weeks 3 and 11, plus up to 6, 8, 11 and 17 months
																												satisfaction	author's own questionnaire	1, 4, 5 and 20 weeks (unclear)
ClinTri056	Clinical evaluation of the Inhibitor Tinnitus Treatment Masking Device & SCN9 gene expression	David, Friedland	dfriedland@mcw.edu	USA	July, 2011	September, 2011	before and after studies		to evaluate the effectiveness of the Inhibitor Tinnitus Masking device (trademarked)	1-Inhibitor Tinnitus Masking device (an ultra high frequency sound applied to the mastoid for bone conduction)	1-single session	not stated		500	18	not stated	not stated	not stated	not stated	not stated	not stated	not stated	not stated	pacemaker, pregnancy, metal implants in head or neck, thrombosis; migraines or headaches, metal bonded retainer surgeries in the last 6 months which the patient is still recovering from	not stated	duration and degree of tinnitus change (not defined)	Day 1	Gene expression	saliva to establish SCN9 gene is expressed	Day 1	N/A	Additional contact is Marcia Dewey (mdewey@mcw.edu). Additional exclusion is any medical reason the physician would advise against the use of this device. Additional secondary outcomes include determining presence of SCN9 gene expression. The description of the secondary outcomes implies that the trial may recruit people without tinnitus to serve as controls. But this contradicts the inclusion cr…
ClinTri057a and 057b	Acoustic coordinated reset neuromodulation in a real life patient population with chronic tonal tinnitus	Christian Hauptmann	c.hauptmann@fz-juelich.de	Germany	January, 2015	November, 2011	before and after studies		to collect data for the confirmation of efficacy and safety of twelve months of acoustic CR neuromodulation as a treatment of chronic tinnitus using the CE marked therapy system T30 CR system in a real life outpatient setting	1-ANM T30 CR system	1- 12 months	Not stated		200	18	not stated	≥3 months	not stated	non-pulsatile	not stated	subjective; tonal tinnitus (not defined)	tinnitus triggered by craniomandibular disorders, objective tinnitus (e.g., tinnitus caused bymuscle movements, vascular noise, and other somatosounds)	<60 dB hearing loss for all tested frequencies (125Hz–8 kHz)	serious neurologic, psychiatric, or otological disease, Meniere’s disease	tinnitus severity	Tinnitus Beeinträchtigungs Fragebogen (TBF12, Greimel et al. 2000)	12 months	tinnitus loudness	Numerical Rating Scale (tinnitus loudness)	12 months	Criterion for improvement was not defined in the trial protocol. Published article also reports change in TBF-12, VAS loudness and annoyance at 3 and 6 months. Adverse events and serious adverse events are reported in the published article, although the protocol does not state these as outcomes. Secondary outcomes stated in the protocol but not in the published article: THI-12 at 9 months, Visual…	Improvement was defined as a statistically significant (<0.05) reduction of scores comparing baseline values to end of treatment (visit after 12 months). Significant worsening was not defined. Additional secondary outcome is audiogram for hearing loss at 3 and 12 months
																									improvement	Clinical Global Impression-Improvement Scale (CGI-I7)	12 months	tinnitus annoyance	Numerical Rating Scale (tinnitus annoyance	12 months
																												tinnitus pitch	tinnitus pitch matching by audiometry	12 months
ClinTri058	Investigating the impact of cognitive training for firefighters with tinnitus	Jay F, Piccirillo	piccirilloj@ent.wustl.edu	USA	October, 2011	March, 2012	randomised controlled trials		to determine whether the 'Brain Fitness Program-Tinnitus' affects how tinnitus is perceived and if its use aids in the recovery of cognitive functions that may be affected by tinnitus. (Additional aims - to better understand areas of the brain involved with or changed because of tinnitus and - to see if Brain Fitness Program-Tinnitus impacts changes in those areas of the brain the investigators b…	1- Brain Fitness Program-Tinnitus, 2- no intervention	1- 8 weeks, 2- 8 weeks	Yes	A planned enrollment of 40 firefighters with tinnitus in the clinical trial will have sufficient statistical power to detect a 17-point change in Tinnitus Handicap Inventory scores.	60	20	65	≥6 months	not stated	non-pulsatile	score 3, 4 or 5 on the Global Bothersome scale	subjective	tinnitus related to cochlear implantation, retrocochlear lesion, Meniere's disease or other known anatomic lesions of the ear or temporal bone; tinnitus related to a Workman's Compensation claim or litigation-related event that is still pending	not stated	currently taking medication for depression, anxiety or other DSM IV Axis 1 disorder; history of head trauma sufficient to loss of consciousness for ≥30 minutes; history of surgery to the brain; history of claustrophobia; presence of metalic implants in the head nad upper cervical region that are non-MRI compatible; cardiac pacemakers, intracardiac lines, implanted medication pumps, implanted elec…	tinnitus severity	Tinnitus Handicap Inventory	8 weeks	verbal learning and memory abilities	Tinnitus Bother Score (neuropsychological test, not defined)	8 weeks	N/A	Additional inclusion: able to give informed consent; able to read, write and understand English; access to uninterrupted use of computer in quiet setting for minimum of 1 hour per day/5 days per week for 2 months; be willing to be randomized to either arm of the study. Additional exclusion: inability to lay flat for 2 hours; prior use of Posit Science Brain Fitness Program or any other cognitive …
ClinTri059	Preliminary clinical trial of an integrative therapy with severe tinnitus	Debara, Tucci	not stated	USA	November, 2011	September, 2011	randomised controlled trials		to determine if an integrative medicine approach which targets treatment of the nonauditory aspects of tinnitus suffering is more effective in alleviating tinnitus symptoms when added to current commonly applied sound based and educational therapies, compared with sound based and educational therapies alone.	1- Sound based and educational therapy, 2- Integrated Medicine therapy, plus sound based and educational therapy	not stated	Not stated		40	18	not stated	not stated	not stated	not stated	Debilitating tinnitus, defined by score on the Tinnitus Hearing Inventory > 38	not stated	not stated	not stated	acute systemic illness requiring frequent treatment such as chemotherapy, dialysis, and no such treatment in the past 3 months,	not stated	Tinnitus Handicap Inventory,	post treatment (not defined), and follow-up at 3 months	not stated	not stated	not stated	N/A	Duration of therapy is unclear since components are listed in terms of sessions only (> 8 weeks). A 20 point or greater decrease on the Tinnitus Handicap Inventory represents a clinically significant improvement
ClinTri060	Customized acoustic stimulation for the treatment of tinnitus	not stated (University of California,Irvine)	not stated	USA	December, 2011	January, 2010	other	cross-over design	to determine the efficacy of a customized sound therapy in reducing tinnitus loudness and increasing the residual inhibition	1- customized sound masker 2- noise masker	not stated	Not stated		60	18	not stated	> 6 months	not stated	not stated	not stated	not stated	treatable cause of tinnitus;	not stated	active illicit drug use, alcohol dependence; history of psychosis; subjects on medications known to cause tinnitus ( aspitin, ibuprofen, naproxen) which could not be stopped	tinnitus loudness	not stated	1 minute; 1 hour; 1, 2, 4 and 6 months	not stated	not stated	not stated	N/A	In inclusion criteria: adequate command of English. Details of the cross-over design not stated.
																									tinnitus annoyance	not stated	1 minute; 1 hour; 1, 2, 4 and 6 months
																									residual inhibition	not stated	1 minute; 1 hour; 1, 2, 4 and 6 months
																									not stated	Tinnitus Handicap Inventory	1, 2, 4 and 6 months
ClinTri065	Diagnostic and interventional study of Neuro-Music therapy for recent onset tinnitus: evaluation of a therapy concept using psychological assessment and functional neuroimaging	Hans, Bolay	not stated	Germany	March, 2012	January, 2012	randomised controlled trials		to evaluate a neuromusic therapeutic approach (the "Heidelberg Model of Music Therapy") as a new treatment option for patients with recent onset tinnitus after initial medical treatment has failed	1- neuro-music therapy, 2- delayed neuro-music therapy, after 6 weeks waiting list, 3- Music-therapeutical stress management coaching	1- 5 days 2- 6 weeks waiting, plus 5 days, 3- 5 days	Not stated		1-20, 2-20, 3-20	18	not stated	≤3 months	constant	not stated	not stated	not stated	tinnitus>3 months; tinnitus related to anatomic lesions of the ear, to retrocochlear lesions or to cochlear implantation	not stated	severe mental disorder (not defined); severe hyperacusis (not defined); Menière's Disease; severe hearing impairment (not defined)	not stated	Tinnitus Questionnaire (TQ, Goebel and Hiller 1998)	weeks 1 and 12	not stated	Tinnitus frequency	days 1-4	N/A	Other contact is Miriam Grapp, German Center for Music Therapy Research [miriam.grapp@dzm-heidelberg.de]. Waiting list control group given neuromusic therapy after waiting time. Intervention 3 given to 20 non-tinnitus controls. In outcomes section, week 12 is defined as the end of treatment.
																									not stated	Tinnitus Beeinträchtigungs Fragebogen (TBF12, Greimel et al. 2000)	weeks 1 and 12	not stated	electrophysiological variables (skin temperature, skin conductance level, pulse frequency, respiration frequency)	days 1-5
																												not stated	task-based fMRI	week 1
																												not stated	Attention and performance self-assessment scale (APSA)	weeks 1 and 12
ClinTri066	Transcranial Direct Current Stimulation (tDCS) for the treatment of chronic subjective tinnitus	David, Benninger	not stated	Switzerland	April, 2012	April, 2012	randomised controlled trials		to determine if repeated sessions of transcranial direct current stimulation (tDCS) are effective for treating chronic subjective tinnitus	1-tDCS, 2-sham tDCS	1- 5 days	Not stated		40	18	not stated	≥1 year	not stated	non-pulsatile	not stated		objective	not stated	Major neurological comorbidities, History of epilepsy and/or seizures, Pregnancy, Hearing loss	not stated	Tinnitus Handicap Inventory (French version)	1 month (after treatment)	not stated	Tinnitus Handicap Inventory (French version	3 months (after treatment)	N/A	Additional exclusion: breastfeeding. Duration of intervention is unclear. It is possibly 5 days since this relates to one of the outcome timepoints.
																												tinnitus loudness	Numerical Rating Scale (tinnitus loudness)	1 and 3 months (after treatment)
																												tinnitus distress	Numerical Rating Scale (tinnitus distress)	1 and 3 months (after treatment)
																												tinnitus severity	Subjective Tinnitus Severity Scale (STSS)	day 5, 1 and 3 months (after treatment)
																												worsening/improvement	Clinical Global Impression Scale	day 5, 1 and 3 months (after treatment)
																												anxiety and depression	Hospital Anxiety and Depression scale	1 month (after treatment)
ClinTri068	Repetitive transcranial magnetic stimulation with double cone coil in chronic tinnitus (Ti-CDC) (Official title: Effectivness of repetitive transcranial magnetic stimulation (rTMS) with double cone coil in patients with chronic tinnitus (Ti-CDC)	Berthold, Langguth	Berthold.Langguth@medbo.de	Germany	July, 2012	July, 2012	randomised controlled trials		to examine feasibility, safety and clinical efficacy of repetitive transcranial magnetic stimulation (rTMS) with double cone coil in patients suffering from chronic tinnitus	1- rTMS v1, 2- rTMS v2	1- 12 days, 2- 12 days	Not stated		40	18	70	> 6 months	not stated	not stated	bothersome (not defined)	subjective	objective tinnitus, treatable cause of tinnitus	not stated	clinically relevant psychiatric comorbidity; clinically relevant unstable internal or neurological comorbidity; history of or evidence of significant brain malformation or neoplasm, head injury; cerebral vascular events; neurodegeneratice disorder affecting the brain or prior brain surgery; pregnancy; alcohol or drug abuse; metal objects in and around body that cannot be removed	treatment responder	Tinnitus Questionnaire (Goebel and Hiller)	day 12	tinnitus severity	Tinnitus Questionnaire (Goebel and Hiller)	day 90	N/A	Additional exclusion: involvement in other treatments for tinnitus at the same time; prior treatment with TMS. Treatment responders are defined by a Tinnitus Questionnaire global score reduction > 5,
																												tinnitus severity	Tinnitus Handicap Inventory	day 90
																												tinnitus severity	Tinnitus Severity Scale	day 90
																												tinnitus severity	Tinnitus Beeinträchtigungs Fragebogen (TBF12, Greimel et al. 2000)	day 90
																												depressive symptoms	Major Depression Inventory	day 90
																												quality of life	World Health Organization Quality of Life (WHOQoL)	day 90
ClinTri069a and b	Comparing single-site with multisite repetitive Transcranial Magnetic Stimulation for the treatment of chronic tinnitus - clinical effects and neuroscientific insights: study protocol for a randomized controlled trial	Astrid, Lehner	Astrid.Lehner@medbo.de	Germany	August, 2013	July, 2012	randomised controlled trials		we hypothesised that the reduction of the Tinnitus Questionnaire (TQ) score as well as the number of treatment responedsr after 10 days of rTMS treatment and after follow-up periods of 3 and 6 months are higher when patients are treated using the new multisite stimulation protocol in comparison with single-site stimulation of the temporo-parietal cortex.	1- rTMS (single-site), 2- rTMS (multi-site)	1- 12 days (ie 2 working weeks), 2- 12 days (ie 2 working weeks)	Yes	The study is designed to find an interaction effect between group (single-site vs multisite) and time (baseline, end of treatment). Based on our pilot data [21] a small effect size of f=0.1 for this interaction effect is assumed. Although small, such an effect is still as important step in tinnitus management. If the study sample size is determined to provide sufficient power (0.8) for detection …	1- 25, 2- 25	18	70	≥6 months	not stated	non-pulsatile	Tinnitus Handicap Inventory≥38	subjective	objective tinnitus, treatable cause of tinnitus,	not stated	clinically relevant unstable psychiatric, internal or neurological comorbidity; history or evidence of significant brain malformation or neoplasm or head injury or cerebral vascular events; cardiac pacemakers; other electronic implants; history of seizures or epileptic activity; pregnancy; alcohol or drug abuse; intake of benzodiazepines	tinnitus severity	Tinnitus Questionnaire (German version)	12 days	tinnitus severity	Tinnitus Handicap Inventory	12 days (and follow up at 3 and 6 months)	Tinnitus Severity Scale (at day 12 and follow up at 3 and 6 months) stated as a measure of tinnitus severity in the Clinical Trial registration but not in the protocol. Clinical Trial registration also states Tinnitus Questionnaire at 3 and 6 months follow up, but unclear in the protocol.	The published protocol has been corrected April 2014 in Trials (but this relates only to the site of stimulation in the single-site group). Treatment response is defined as an improvement of ≥5 points in the TQ score. Additional exclusion: metal objects in and around the bosy that cannot be removed.
																												tinnitus loudness	Numerical Rating Scale (tinnitus loudness)	12 days (and follow up at 3 and 6 months)
																												tinnitus annoyance	Numerical Rating Scale (tinnitus annoyance)	12 days (and follow up at 3 and 6 months)
																												depressive symptoms	Major Depression Inventory	12 days (and follow up at 3 and 6 months)
																												quality of life	World Health Organization Quality of Life (WHOQoL)	12 days (and follow up at 3 and 6 months)
																												hyperacusis	Hyperacusis questionnaire (Geräuschüberempfindlichkeitsfragebogen)	12 days (and follow up at 3 and 6 months)
ClinTri070	Efficacy of Internet and Smartphone application -delivered TRT	Young Ho, Kim	yhkiment@gmail.com	Republic of Korea	August, 2012	September, 2014	randomised controlled trials		to prove the efficacy of the internet and smartphone application-delivered tinnitus retraining therapy (TRT)	1- Ginkgo biloba and modified Tinnitus Retraining Therapy (internet and smartphone); 2 - Ginkgo biloba only (control)	1- 6 months, 2- 6 months	Not stated		48	20	65	chronic (not defined)	not stated	not stated	Tinnitus Handicap Inventory score ≥18	subjective tinnitus	not stated	not stated	not stated	not stated	Tinnitus Handicap Inventory	6 months	not stated	not stated	not stated	N/A
ClinTri071	Efficacy and safety of AM-101 in the treatment of acute peripheral tinnitus (TACTT2)	Medpace	auris-trials@medpace.com	USA	March, 2013	February, 2014	randomised controlled trials		test the safety and effectiveness of drug AM-101 in acute tinnitus (less than 3 months duration) resulting from inner or middle ear injury	1-AM-101 (intratympanic injection), 2-placebo (intratympanic injection)	not stated	Not stated		330	18	75	≤3 months	constant	not stated	not stated	subjective, peripheral	fluctuating, intermittent, chronic; tinnitus resulting from traumatic head or neck injury	tinnitus following traumatic cochlear injury (acute acoustic trauma, blast trauma, middle ear surgery, inner ear barotrauma, tympanic membrance trauma) or otitis media no longer than 3 months prior to randomisation	Meniere's disease; history of endolymphatic hydrops; history of fluctuating hearing loss; history of repeated idiopathic sudden sensorineural hearing loss or history of acoustic neuroma; ongoing acute or chronic otitis media or otitis externa; pregnancy	tinnitus loudness	not stated	84 days	tinnitus loudness	not stated	35 days	N/A	Numbers allocated to each group not specified. Personal contact is probably Thomas Meyer (tm@aurismedical.com). Additional exclusions: known hypersensitivity, allergy or intolerance to the study medication; history of severe abnormal drug reaction; breast feeding.
				Canada																					not stated	tinnitus questionnaire (not defined);	84 days	not stated	tinnitus questionnaire (not defined)	35 days
																									not stated	hearing threshold (not defined)	35 days	not stated	hearing threshold (not defined)	84 days
																												drug safety	adverse events and serious adverse events	throughout study participation
ClinTri072a and b	The effectiveness of neuro-music therapy according to the Heidleberg model compared to a single session of educational counseling as treatment for tinnitus: a controlled trial	Heike, Argstatter	heike@argstatter@dzm-heidelberg.de	Germany	March, 2015	March, 2006	non-randomised controlled trials or case control studies		to exanine the efficacy of the Heidelberg Model of Neuro-music therapy compared to a standard educative counseling procedure	1-neuro-music therapy, 2-counselling	1-5 days (450 mins), 2-one day (50 mins)	Yes	Based on data from a pilot study, we calculated the a priori power and thus estimated the minimum control group size with the power analysis programme GPOWER. Effect sizes for different models were estimated. Since we compared the music therapy to an active comparator, the estimated effect size was expected to be rather small. Therefore we calculated the sample size for a significance level of al…	1- 146, 2- 144	18	not stated	>6 months	constant	non-pulsatile	not stated	tinnitus with a determinable frequency	noisiform or tonal (crickling, clacking, rumbling) tinnitus; tinnitus related to anatomic lesions of the ear, to retrocochlear lesions or to cochlear implantation; tinnitus is concomitant symptom of a known systemic disease (such as Menière's Disease, vestibular schwannoma, endolymphatic hydrops)	not stated	status following craniocerebral trauma, cervicogenic or stomatognathic tinnitus; Severe hearing impairment (greater than 60 decibel hearing loss (dB HL) in the region of the centre tinnitus frequency); severe hyperacusis; one or two sided deafness; clinical diagnosis of severe mental disorder or psychiatric or neurological disease (psychosis, epilepsy, Parkinsons's disease, dementia, alcohol or d…	tinnitus severity	Tinnitus Questionnaire (Goebel and Hiller 1998)	not stated	not stated	not stated	not stated	Registered protocol did not state sample size calculation and sample size was targetted at 300. However, while 300 were screened, only 290 were enrolled. Registered protocol stated inclusion: severe hearing impairment (greater than 50 decibel hearing loss (dB HL) in the region of the centre tinnitus frequency) - in the publication it was 60 dB. Registered protocol stated endpoint was 3 months, bu…	Clinical significance was defined as an improvement in global TQ score of 6.1 points. Clinical Trial Registration states that the average time period for treatment was 3 months
ClinTri074a and b	The influence of sound generator associated with conventional amplification for tinnitus control: randomised blind clinical trial	Gisele Munhoes dos Santos	giselemunhoes@gmail.com	Brazil	(18), 2014	September, 2012	randomised controlled trials		to verify whether the combined use of amplification and sound generator is more effcetive in reducing the discomfort of tinnitus in patients with tinnitus and a mild to moderate bilaterally symmetrical sensorineural hearing loss, by means of the use of a new hearing aid with an integrated sound generator	1- combination digital hearing aid (amplification and noise masking), 2- combination digital hearing aid (amplification only)	1- indefinitely, 2- indefinitely	Yes	To determine sample size, the Tinnitus Handicap Inventory was considered the primary dependent variable. Based on the study of Ferreira et al (2005) a standard deviation of about 25 points on the THI scale was expected. A power analysis (Armitage and Berry, 1987) revealed that to achieve 80% power to detect a minimum difference of 20 points between groups at a two-tailed significance level of 5%,…	49	18	not stated	≥6 months	constant	not stated	Tinnitus Handicap Inventory>20	not stated	not stated	mild to moderate bilateral symmetrical sensorineural hearing loss; no prior experience with hearing aids or any other type of sound therapy	Conductive hearing loss	not stated	Tinnitus Handicap Inventory	3 months	not stated	psychoacoustic measure of tinnitus pitch	3 months	As an inclusion criterion, tinnitus for at least 6 months was not defined in the Clinical Trial Registration. Secondary outcomes not defined in the Clinical Trial Registration.	Clinically meaningful group difference ws defined as 20 points on the Tinnitus Handicap Inventory
																												not stated	psychoacoustic measure of tinnitus loudness
																												not stated	Minimum Masking Level
																												not stated	Numerical Rating Scale (not defined)	3 months
ClinTri076	Verification of the usefulness of the repetitive Transcranial Magnetic Stimulation in the treatment of chronic tinnitus	Myung-Whan, Suh	not stated	Republic of Korea	June 2013	May 2013	randomised controlled trials		to verifiy the usefulness of the Repetitive Transcranial Magnetic Stimulation over dorsolateral prefrontal cortex and primary auditory cortex in the treatment of chronic tinnitus	1-rTMS v1, 2-rTMS v2, 3-rTMS v3, 4-sham rTMS	1- 4 days, 2- 4 days, 3- 4 days, 4- 4 days	not stated		1-20, 2-20, 3-20, 4-20	18	70	> 6 months	not stated	not stated	not stated	subjective	objective tinnitus; treatable cause of tinnitus	not stated	intracranial or intraocular ferromagnetic materiel or particles, Cardiac pacemaker, other electronic implants (including cochlear implant), serious heart disease or other unstable major medical condition, Personal history of central nervous system disorder, head injury, stroke or seizures, Familial history of epilepsy, Concomitant medication with antidepressants and antipsychotics, Pregnant women,	tinnitus severity	Numerical Rating Scale	3 months	not stated	Beck's Depression Inventory (BDI)	4 days, and 4 days plus 1, 2 and 3 months	N/A	Exclusions: three month washout from any other tinnitus treatment or management program; contraindications to rTMS or brain MRI. rTMS v1-rTMS at 1 Hz over left DLPFC, then at 1 Hz over left PAC, rTMS v2-rTMS at 1 Hz over left temporal cortex, rTMSv3-rTMS at 1 Hz over left DLPFC,With respect to endpoints, authors are unclear about difference between baseline and 'before' intervention - they seem t…
																												not stated	State Trait Anxiety Inventory (STAI)	4 days, and 4 days plus 1, 2 and 3 months
																												not stated	Pittsburgh Sleep Quality Index (PSQI)	4 days, and 4 days plus 1, 2 and 3 months
																												not stated	Tinnitus Handicap Inventory (THI)	days 3, 7, 14, and 4 days plus 1, 2 and 3 months
ClinTri077	Effect of time shift of transcranial Direct Current Stimulation (tDCS) for treatment of acute tinnitus	Sarah, Rabau	sarah.rabau@uza.be, sarahrabau.uza@gmail.com	Belgium	June, 2013	April, 2012	randomised controlled trials		to determine the effect of time shift of tDCS, to conditions will be compared: tDCS simultaneously with the hyperbaric oxygen therapy or tDCS 3 weeks after the start of the tinnitus	1- tDCS, plus hyperbaric oxygen therapy, 2- tDCS	1- not stated, 2- not stated	Yes	Author email: "A power analysis was performed by means of a 2-sided sample t-test assuming a type-I error rate of 0.05 and a desired power of 0,8. This calculation resulted in a sample size of 34 for each group. So 68 patients had to be randomized in the study. The study is still going, but because no difference was found between both groups yet and it was hard to find such a big group willing to…	1- 34, 2- 34	18	50	Acute (group 1 not defined, group 2 within 2 days)	not stated	not stated	Visual Analogue Scale ≥4 (not defined)	worsening of tinnitus caused by otogenic disease	not stated	not stated	history of epileptic seizures; severe organic comorbidity; psychiatric disorders or history of psychiatric disorders with psychotic symptoms; pacemaker; pregnancy	tinnitus improvement	Tinnitus Questionnaire	12 weeks	hearing	audiometry	1 to 4- 12 weeks	N/A	Author email confirmed sample size (and power calculation)
																									tinnitus improvement	Numerical Rating Scale (not defined)	12 weeks	hearing	otoacoustic emissions	12 weeks
																									tinnitus improvement	Beck Depression Index	12 weeks	hearing	tympanometry	12 weeks
																									tinnitus improvement	Hyperacusis questionnaire	12 weeks	hearing	speech in noise	12 weeks
ClinTri078	Effectiveness of repetitive Transcranial Magnetic Stimulation (rTMS) in combination with relaxation therapy in patients with chronic tinnitus	Bethold, Langguth	Berthold.Langguth@medbo.de	Germany	July, 2013	July, 2013	before and after studies		to examine feasibility, safety and clinical efficacy of two-sided repetitive transcranial magnetic stimulation (frontal and temporo-parietal) in combination with relaxation in patients suffering from chronic tinnitus	1- rTMS (complex details)	not stated	Not stated		42	18	70	> 6 months	not stated	not stated	bothersome (not defined)	subjective tinnitus	objective, treatable cause of tinnitus	not stated	clinically relevant psychiatric comorbidity; clinically relevant unstable internal or neurological comorbidity; history of or evidence of significant brain malformation or neoplasm, head injury; cerebral vascular events; neurodegenerative disorder affecting the brain or prior brain surgery; pregnancy; alcohol or drug abuse	treatment responder	Tinnitus Questionnaire (Goebel & Hiller 1994)	week 12	tinnitus severity	Tinnitus Questionnaire (Goebel & Hiller)	2 and 4 weeks, 2- 2 and 4 weeks, 3- 2 and 4 weeks, 4- 2 and 4 weeks, 5- 2 weeks	N/A	Additional exclusion: metal objects in and around body that can not be removed; involvement in other treatments for tinnitus at the same time, prior treatment with TMS. Treatment responder is defined as a reduction in global Tinnitus Questionnaire score > 5 (Baseline versus end of treatment)
																												tinnitus severity	Tinnitus Handicap Inventory	2 and 4 weeks
																												tinnitus severity	Tinnitus Severity Scale	2 and 4 weeks
																												depressive symptoms	Major Depression Inventory	2 and 4 weeks
																												quality of life	World Health Organization Quality of Life (WHOQoL)	2 weeks
ClinTri079	Internet-based self-help for tinnitus: the role of support	Cornelia, Weise	not stated	Germany	August, 2013	September, 2012	randomised controlled trials		to investigate the role of therapeutic support in an internet Cognitive behaviour Therapy for tinnitus sufferers	1- internet Cognitive Behaviour Therapy, with therapeutic support, 2- internet Cognitive Behaviour Therapy only	1- not stated, 2- not stated, 3- not stated, 4- not stated	not stated		100	18	not stated	>6 months	not stated	not stated	severe or most severe tinnitus (not defined)	not stated	medical reason for the tinnitus (eg Meniere's disease)	not stated	psychosis, severe psychological disorder, suidical risk	tinnitus distress	Tinnitus Handicap Inventory	immediately after treatment (not defined) and 6 and 12 months later (follow-up)	depressive symptoms	Patient Health Questionnaire (PHQ-9)	immediately after treatment and 6 and 12 months later (follow-up)	Uses the HADS but does not claim to assess anxiety symptoms as an outcome.	Additional exclusion: prior participation in a study. The protocol is unclear about the timepoints of outcome assessment, as it depends on the duration of treatment. Study screens for psychiatric symptoms at pre-treatment (incorrectly listed as an outcome)
																									tinnitus distress	mini-Tinnitus Questionnaire (Goebel and Hiller, 2004)	immediately after treatment (not defined) and 6 and 12 months later (follow-up)	depressive symptoms	Hospital Anxiety and Depression Scale (HADS)	immediately after treatment and 6 and 12 months later (follow-up)
																												tinnitus-related thoughts	Tinnitus Cognitions Scale	immediately after treatment and 6 and 12 months later (follow-up)
																												tinnitus acceptance	Tinnitus Acceptance Questionnaire	immediately after treatment and 6 and 12 months later (follow-up)
ClinTri080	Treatment of tinnitus with Transcranial Magnetic Stimulation	Hanna, Sahlsten	hanna.sahlsten@hotmail.fi	Finland	June, 2013	September, 2013	randomised controlled trials		not stated	1- rTMS (E-field navigated), 2- sham rTMS (E-field navigated), 3- rTMS (non navigated), 4- sham rTMS (non navigated)	1- not stated, 2- not stated	Not stated		80	18	65	6 months to 10 year	not stated	non-pulsatile	Visual Analogue Scale (tinnitus intensity)≥4	subjective	objective, pulsatile tinnitus	not stated	epilepsy; brain disease; sever/recent heart disease; pregnancy; alcohol abuse	tinnitus loudness	psychophysical method	2-3 days after treatment (not defined)	not stated	not stated	not stated	N/A	Additional exclusion: metallic implants etc
																									tinnitus pitch	psychophysical method	2-3 days after treatment (not defined)
																									not stated	Numerical Rating Scale (not defined)	2-3 days after treatment (not defined)
																									not stated	Tinnitus Handicap Inventory	2-3 days after treatment (not defined)
																									not stated	tinnitus diary	2-3 days after treatment (not defined)
ClinTri082	Neuromodulation techniques in the treatment of chronic tinnitus with hearing loss	Joaquim, Brasil-Neto	not stated	Brazil	September, 2013	March, 2012	randomised controlled trials		to determine the effectiveness of repetitive transcranial magnetic stimulation (rTMS) and transcranial direct current stimulation (TDCS) in the treatment of patients with chronic tinnitus and auditory loss	1- repetitive transcranial magnetic stimulation, 2 - sham repetitive transcranial magnetic stimulation, 3- transcranial direct current stimulation, 4- sham transcranial direct current stimulation	1- 5 days, 2- 5 days, 3- 5 days, 4- 5 days	not stated		36	45	70	chronic' (not defined)	not stated	not stated	not stated	not stated	not stated	hearing loss	neurological diseases; use of drugs affecting the central nervous system; evidence of dementia; clinical diagnosis of depression	not stated	Tinnitus Handicap Inventory	5 days	not stated	Numerical Rating Scales (not defined)	5 days	N/A	All stimulations given over left temporoparietal cortex
ClinTri084	Effectiveness of daily bi-temporal Transcranial random noise stimulation in patients with chronic tinnitus	Berthold, Langguth	berthold.langguth@medbo.de	Germany	October, 2013	October, 2013	before and after studies		Stimulation of the left and right auditory cortex with daily transcranial random noise stimulation (tRNS) is used to modulate the neural pathways involved in chronic tinnitus	1- transcranial random noise stimulation (Neuroconn, Eldith, DC-Stimulator Plus)	1- 2 weeks	not stated		30	18	70	>6 months	not stated	not stated	bothersome (not defined)	subjective	objective tinnitus; treatable cause of tinnitus	not stated	eczema on the head; clinically relevant psychiatric comorbidity; clinically relevant unstable intrenal or neurological comorbidity; history of or evidence of significant brain malformation or neoplasm; brain injurt; cerebral vascular events; neurodegenerative disorder affecting the brain; prior brain surgery; pregnancy, alcohol or drug abuse	treatment responder	Tinnitus Questionnaire	12 weeks	tinnitus severity	Tinnitus Questionnaire	2, 4 and 12 weeks	N/A	Other contact is Martin Schecklmann [martin.schecklmann@medbo.de]. Additional exclusions: irregular head shape below the electrodes; involvement in other treatments for tinnitus at the same time; metal objects in and around the body that cannot be removed. Tinnitus responder is defined as a reduction in Tinnitus Questionnaire≥5 points.
																												tinnitus severity	Numerical Rating Scale (tinnitus severity)	2, 4 and 12 weeks
																												depressive symptoms	Major Depression Inventory	2, 4 and 12 weeks
																												Quality of Life	WHO Quality of Life (BREF)	2, 4 and 12 weeks
ClinTri085	Phase 1 study to study the efficacy and safety of cannabis in the treatment of tinnitus	Yahav, Oron	not stated	Israel	October, 2013	December, 2013	randomised controlled trials		to test if use of cannabis will attenuate tinnitus as experienced by the patient	1-cannabis (capsules), 2-placebo (not defined)	1- 1 month, 2- not stated	not stated		20	30	not stated	>3 months	not stated	not stated	Tinnitus Handicap Inventory>58	not stated	not stated	not stated	prior use of drugs; neurologic or psychiatric disease; heart failure; ischemic heart disease; immune deficiency; acoustic neuroma	not stated	Tinnitus Handicap Inventory	2 months	not stated	not stated	not stated	N/A	Inclusion: Patients must have been treated previously for tinnitus (2 different treatments). Exclusion: current use of cannabis
ClinTri090	Efficacy and safety of AM-101 in the treatment of acute peripheral tinnitus (TACTT3)	Auris Medical AG	auris-trials@medspace.com	Austria	January, 2014	January, 2014	randomised controlled trials		to test the safety and effectiveness of the study drug, AM101.	1- AM-101 (injection), 2- Placebo (injection)	Not stated	Not stated		600	18	75	1-Stratum A ≤3 months, 2- Stratum B 3-12 months	constant	not stated	not stated	tinnitus following traumatic cochlear injury; or following otitis media	fluctuating tinnitus; intermittent tinnitus; chronic tinnitus	not stated	Menieres Disease; repeated idiopathic sensorineural hearing loss; ongoing acute or chronic ottitis media; pregnancy	Tinnitus loudness	not stated	day 84	treatment responder	not defined	day 84	N/A	Personal contact is probably Thomas Meyer (tm@aurismedical.com). Additional inclusion criteria: Negative pregnancy test (woman of childbearing potential); Willing and able to use adequate hearing protection, respectively to refrain from engaging in activities or work involving loud noise exposure where sufficient hearing protection is not possible or ensured; Willing and able to protect ear canal…
				Belgium																					Hearing threshold	Hearing threshold in the treated ear(s)	day 35	improvement	Tinnitus questionnaires (not defined)	up to day 84
				France																								tinnitus loudness	not stated	up to day 35
				Germany																								hearing threshold	Hearing threshold	up to day 84
				Hungary																								Safety	adverse events and serious adverse events	up to day 84
				Poland
				UK
				Switzerland
ClinTri092	The efficacy of dTMS among patient who suffer from tinnitus	Yair, Lampel	lampl@wolfson.health.gov.il	Israel	January 2014	February 2015	randomised controlled trials		to evaluate the efficacy of deep transcranial magnetic stimulation of the left auditory cortex using the HMCIPP coil in the treatment of patients with tinnitus	1-dTMS at 1 Hz, 2-sham dTMS	1- 6 weeks, 2- 6 weeks	not stated		30	20	70	> 1 year	not stated	not stated	not stated	unresponsive to standard tinntus medication	not stated	normal hearing (≤ 25 dB 250 to 8000 Hz), normal middle ear status, Normal results on neurological and physiological examinations	psychiatric disorder, antipsychotic medication; high dosage of antidepressant medication, suicidal ideation, Uncontrolled hypertension, History of epilepsy, seizure, or heat convulsion, History of epilepsy or seizure in first degree relatives, History of head injury or stroke, any metallic particles in the head (except dental fillings), surgery entailing metallic implants or known history of any …	not stated	Tinnitus Questionnaire	132 days	not stated	Numerical Rating Scale (discomfort-wellness, to 100)	week 1: day 1-5, week 2: day 1-5	N/A	Exclusion: History of intolerance to TMS. Primary endpoint defined as 90 days "after last treatment" which we take to mean 90 days after the 6 weeks treatment
ClinTri093	A comparison of the benefits of mindfulness based cognitive therapy, relaxation therapy and a waiting list control in the management of distress in chronic tinnitus patients	Laurence, McKenna	laurence.mckenna@nks.net	UK	January, 2014	December, 2013	randomised controlled trials		to test the hypothesis that mindfulness based cognitive therapy reduces the distressing impact of tinnitus to a significantly greater extent than a waiting list control or relaxation therapy	1- mindfulness based cognitive therapy, 2- relaxation therapy	1 and 2- (8 weeks pretreatment waiting, then) 8 weeks	Not stated		80	18	not stated	≥6 months	not stated	not stated	not stated	chronic tinnitus	not stated	patients who show at least a minimum level of distress (measured using Clinical Outcomes in Routine Evaluation - CORE measure of psychologIcal well-being, but no cut off score defined)	alcohol or drug dependency, patients suffering with psychosis or who are actively suicidal	tinnitus distress	Tinnitus Questionnaire	8, 12 and 34 weeks (baselines are 8 weeks pre treatment and start of treatment)	psychologIcal well-being	Clinical Outcomes in Routine evaluation (CORE-OM)	8, 12 and 34 weeks (baselines are 8 weeks pre treatment and start of treatment)	N/A	other - before randomization no treatment waiting period (8 weeks). In inclusion criteria: patients with sufficient understanding of English to take part in group discussions and complete questionnaires. Additoinal exclusion: Patients who are subject to ongoing medical investigations will be excluded. Other outcome measure reported in protocol: 1. Tinnitus Functional Index, 2. Mindful Attention A…
																												not stated	Tinnitus Functional Index	8, 12 and 34 weeks (baselines are 8 weeks pre treatment and start of treatment)
																												not stated	Mindful Attention Awareness Scale	8, 12 and 34 weeks (baselines are 8 weeks pre treatment and start of treatment)
																												not stated	Tinnitus Acceptance Questionnaire	8, 12 and 34 weeks (baselines are 8 weeks pre treatment and start of treatment)
																												not stated	Numerical Rating Scale (not defined)	8, 12 and 34 weeks (baselines are 8 weeks pre treatment and start of treatment)
																												not stated	Hospital Anxiety and Depression Scale	8, 12 and 34 weeks (baselines are 8 weeks pre treatment and start of treatment)
																												not stated	Tinnitus Fear Avoidance Scale	8, 12 and 34 weeks (baselines are 8 weeks pre treatment and start of treatment)
																												not stated	Tinnitus Catastrophy Scale	8, 12 and 34 weeks (baselines are 8 weeks pre treatment and start of treatment)
																												not stated	Change in Work & Social Adjustments Scale	8, 12 and 34 weeks (baselines are 8 weeks pre treatment and start of treatment)
ClinTri094	Repetitive Transcranial Magnetic Stimulation (rTMS) effect on tinnitus	Suk Yun, Kang	sukyunkang@hanmail.net	Republic of Korea	February, 2014	February, 2014	randomised controlled trials		To determine whether repeticitive transcranial magnestic stimulation (rTMS) is effective in the treatment of tinnitus	1-rTMS (continuous theta burst), 2-sham rTMS	1- 5 days, 2- 5 days	Not stated		40	18	not stated	not stated	not stated	not stated	not stated	subjective	objective	not stated	History of seizure disorder or epilepsy, Clinically relevant psychiatric comorbidity, Previous symptomatic stroke, Surgically or traumatically implanted foreign bodies such as a pacemaker, an implanted medication pump, a metal plate in the skull, or metal inside the skull or eyes (other than dental appliances or fillings), intracardiac lines that may pose a physical hazard during magnetic stimula…	not stated	Tinnitus Handicap Inventory	5 days after rTMS interventions	not stated	not stated	not stated	N/A	A pre-treatment baseline would be acceptable to the authors, if done within the prior 6 months of treatment
ClinTri095	Transdermal lidocaine as a treatment of tinnitus	Rodney, Diaz	daniel.obrien@ucdmc.ucdavis.edu	USA	March, 2014	March, 2014	before and after studies		to evaluate if topically applied lidocaine reduces the burden of chronic subjective tinnitus	1- Lidocaïne (topical)	Not stated	Not stated		44	18	Not stated	chronic (not defined)	Not stated	Not stated	Not stated	subjective tinnitus	tinnitus that can be attributed to vascular, neurologic, neoplastic or traumatic causes	Not stated	History of heart disease; history of irregular heartbeat; prior MI; Taking medications, herbal remedies and supplements that may interact with lidocaine, including but not limited to antivirals, benzodiazepines, and St. John's Wart; known liver disease; known kidney disease; pregnancy	tinnitus tolerance	Tinnitus Functional Index	4±1, 8±1 and 12±1 weeks	Not stated	Not stated	Not stated	N/A	single group assignment, no control, open label. Dose tailored to patient preference. Additional exclusions: previous exposure to lidocaine as a treatment for tinnitus; allergy to adhesives; allergy to lidocaine; breastfeeding; prisoners
ClinTri097	Effectiveness of neuronavigated continuous theta burst stimulation of the left Heschl's gyrus in chronic tinnitus	Berthold, Langguth	berthold.langguth@medbo.de	Germany	July, 2014	January, 2009	randomised controlled trials		to evaluate the clinical efficacy of neuronavigated left-sided continuous theta burst stimulation (cTBS) in chronic tinnitus in a randomised sham-controlled two-arm design	1- l verum cTBS, 2 - sham cTBS	1- 10 days, 2- 10 days	not stated		23	18	70	>6 months	not stated	not stated	bothersome (not defined)	subjective tinnitus	(objective), treatable causes of tinnitus	none stated	relevant clinical psychiatric comorbidities, clinically relevant unstable internal or neurological comorbidity, significant brain malformation, brain injury, cerebral vascular events, neurodegenerative disorder affecting the brain or prior brain surgery, metal objects in or arround body that can´t be removed, alcohol or drug abuse, acute or chronic inflammation of midke ear, Ménière disease, sudd…	change	Tinnitus Questionnaire	day 10	not stated	Tinnitus Questionnaire	days 6 and 10, weeks 1, 3 and 8	N/A	The purpose of the study is described to "modulate auditory cortex activity and plasticity", while the aim focuses on clinical efficacy. All stimulations given over left temporal cortex (targetting primary auditory cortex). Exclusion: involvement in other treatments for tinnitus at the same time, metal objects in and around the body that cannot be removed. Secondary outcomes (Tinnitus Questionnai…
																												not stated	Tinnitus Handicap Inventory	days 6 and 10, weeks 1, 3 and 8
																												not stated	Tinnitus numeric rating scales (not defined)	days 6 and 10, weeks 1, 3 and 8
																												depressive symptoms	Beck Depression inventory	days 6 and 10, weeks 1, 3 and 8
ClinTri099	Eutectic Mixture of Local Anesthetics (EMLA) 5% as a treatment for tinnitus and its accompanied symptoms	Miki, Paker	chiefmiki2014@gmail.com	Israel	September, 2014	November 2014	randomised controlled trials		to learn whether EMLA cream 5% helps tinnitus patients, and to compare 4 days of treatment of EMLA 5% cream Versus (VS.) cetomacrogol cream (waterbased lotion cream) in treating tinnitus patients.	1- EMLA (cream), 2- cetomacrogol (cream)	1- 4 days, 2- 4 days	not stated		1- 71, 2- 71	18	not stated	not stated	not stated	not stated	not stated	tinnitus with sensorineural hearing loss	not stated	sensoneurinal hearing loss	patients that are treated for tinnitus( psychological treatment, hearing aid), drugs that affect the CNS, sensitivity to amide anaesthetic, hepatic failure, usage of antiarrhythmic drugs, severe depression, any patients that develops during the trial local/ systemic symptoms such as rash, pain, itching, fever, nervousness,palpitations will be omitted from the study	depression	Beck Depression questionnaire	4 days	depression	Beck Depression questionnaire	2 weeks	N/A
																									quality of sleep	Pittsburgh Sleep Quality Index,	4 days	quality of sleep	Pittsburgh Sleep Quality Index	2 weeks
																									degree that tinnitus affects patients life	Tinnitus Handicap Inventory	4 days	degree that tinnitus affects patients life	Tinnitus Handicap Inventory	2 weeks
ClinTri100	A feasibility study to assess the effectiveness of different modalities of repetitive Transcranial Magnetic Stimulation (rTMS) in the treatment of tinnitus	Jaydip, Ray	jaydip.ray@sth.nhs.uk	UK	June, 2014	September 2014	randomised controlled trials		to evaluate improvement in tinnitus severity following treatment with rTMS	1- theta-burst rTMS, 2-sham rTMS	1- 5 days, 2- 5 days	not stated		40	18	Not stated	Not stated	constant	Not stated	Not stated	idiopathic tinnitus, subjective tinnitus	Not stated	Not stated	Severe or profound hearing loss, patients taking vestibular sedatives, antipsychotic, anxiolytic, antiepileptic and ototoxic medications, ear infections or discharge, history of ear surgery, history of noise trauma, excess alcohol consumption, Menière's disease, VIII nerve tumour, Bells palsy, Ramsay­-Hunt syndrome, post­meningitis hearing loss and tinnitus, active psychiatric conditions, congeni…	tinnitus severity	Tinnitus Functionnal Index	3 months	Feasibility	number willing to complete the trial	3 months	N/A	TFI assessed on completion of treatment and at 1 week and 1 month following
																												acceptability to participants	questionnaire about study design and interventions	3 months
																												credibilty of sham	questionnaire (authors own)	3 months
																												evaluation of assessment methods	questionnaire (authors own)	3 months
																												sample size	sample size calculation	3 months
ClinTri102	The effect of transcranial Direct Current Stimulation (tDCS) in addition to Tinnitus Retraining Therapy (TRT) for treatment of chronic tinnitus patients	Sarah, Rabau	sarah.rabau@uza.be, sarahrabau.uza@gmail.com	Belgium	October 2014	November 2014	randomised controlled trials		to evaluate the added effect of transcranial Direct Current Stimulation to Tinnitus Retraining Therapy in patients with chronic, non-pulsatile tinnitus	1-TRT and tDCS, 2-TRT and sham tDCS	not stated	yes	Author email: "Sample size was calculated by using Glimmpse 2.0.0., an open-source online tool for calculating power and sample size. The selected statistical test was the univariate approach to repeated measures with Geisser-greenhouse correction with interactions between test moment (T0, T1, T2) and group (real tDCS versus sham tDCS) and the TFI as outcome measurement. A sample size of 24 was n…	24	18	not stated	> 6 months	not stated	non-pulsatile	Visual Analogue Scale ≥4, Tinnitus Functional Index≥25	not stated	not stated	not stated	Pregnancy, Psychiatric disorders, Pace maker or defibrillator, Acoustic Neurinoma, CVA	not stated	Numerical Rating Scale (tinnitus loudness)	3 months	not stated	Hyperacusis Questionnaire	3 months	N/A	Power Analysis and sample size taken from email correspondence from author
																									not stated	Tinnitus Functional Index	3 months	not stated	Hospital Anxiety and Depression Scale	3 months
																												not stated	Patient Global Impression of Change	3 months
																												not stated	Psychoacoustic measurements	3 months
																												not stated	Late Latency Evoked Potentials	3 months
ClinTri103	Effectiveness of acupuncture as a treatment for tinnitus: a randomized controlled trial using 99mTc­ECD SPECT	Maura Regina, Laureano	not stated	Brazil	October, 2014	August, 2010	randomised controlled trials		to investigate the effect of acupuncture (ACP) as a treatment for tinnitus using ethylcysteine dimer single­photon emission computer tomography (99mTc­ECD SPECT).	1- acupuncture, 2- sham acupuncture	1- up to 6 weeks, 2- up to 6 weeks (unclear)	Not stated		1-30, 2-27	18	60	>3 months	constant	not stated	not stated	subjective tinnitus	Tinnitus induced by cerebellopontine angle tumors, cardiovascular disease, or a serious medical or mental illness. Objective, acute or intermittent tinnitus.	not stated	History of Ménière's disease; tinnitus induced by cerebellopontine angle tumors, cardiovascular disease, or a serious medical or mental illness; History of central nervous system disease; pregnancy	not stated	Ethylcysteinate dimer single­photon emission computer tomography (99mTc­ECD SPECT)	up to 6 weeks	not stated	Tinnitus Handicap Inventory (Portuguese version)	up to six weeks	N/A	Other contact person is Andrea Jackowski. Additional exclusion criteria: or breast­feeding; patients with a lack of willingness or availability to cooperate. Retrospective registration.
																												not stated	Numerical Rating Scale (not defined)	up to six weeks
																												anxiety	Hamilton Anxiety Scale (HAS)	up to six weeks
																												depression	Beck Depression Inventory (BDI)	up to six weeks
ClinTri104	A comparison of CBT and CET interventions for veterans with tinnitus	Erin, Martz	martzerin@gmail.com	USA	November, 2014	January, 2015	randomised controlled trials		to evaluate the effectiveness of a Coping Effectiveness training (CET) versus a Cognitive Behaviour Therapy (CBT) intervention or waiting-list control group	1-CET, 2-CBT, 3-waiting list control	1 to 3- 3 sessions (duration not defined)	Not stated		60	18	not stated	not stated	not stated	not stated	Tinnitus Functional Index≥25	not stated	not stated	not stated	not stated	coping	Brief COPE scale (Carver, 1997)	up to 2 years	not stated	not stated	not stated	N/A	Sample size: There is a development phase prior to the RCT and so author (Erin) emailed to confirm that a sample size=60 refers to the RCT. Inclusion: Veterans, have 2 errors or less on a 6-item cognitive screening instrument, use hearing aids if needed. Exclusion: having participated in the Progressive Tinnitus management programme or development phase of the study
																									coping with tinnitus	Tinnitus Coping Style Questionnaire (Budd and Pugh 1996)	up to 2 years
																									not stated	Tinnitus Functional Index	up to 2 years
ClinTri105	Combined transcranial and peripheral muscle magnetic stimulation in chronic tinnitus	Bethold, Langguth	Berthold.Langguth@medbo.de	Germany	December, 2014	August, 2014	before and after studies		to investigate feasibility, safety and clinical efficacy of the combination of repetitive transcranial magnetic stimulation (rTMS) and peripheral muscle stimulation (rPMS) in chronic tinnitus	1- peripheral neck muscle stimulation (rPMS) and repetitive transcranial magnetic stimulation (rTMS) (complex details)	not stated	Not stated		30	18	80	>6 months	not stated	not stated	bothersome (not defined)	subjective tinnitus	objective, treatable cause of tinnitus	not stated	clinically relevant psychiatric comorbidity; clinically relevant unstable internal or neurological comorbidity; history of or evidence of significant brain malformation or neoplasm, head injury; cerebral vascular events; neurodegenerative disorder affecting the brain or prior brain surgery; pregnancy; alcohol or drug abuse; acute neck or back pain; neck or back pain of unknown etiology	tinnitus severity	Tinnitus questionnaire (not specified)	12 weeks	tinnitus severity	Tinnitus questionnaire (not specified)	2, 4 and 12 weeks	N/A	Other contact is Martin Schecklmann [martin.schecklmann@medbo.de]. In exclusion criteria: involvement in other treatments for tinnitus at the same time, implants in the neck or back that are sensible to magnetic fields, metal objects in and around body that can not be removed
																												tinnitus severity	numeric rating scales (not defined)	2, 4 and 12 weeks
																												depressive symptoms	Major Depression Inventory	2, 4 and 12 weeks
																												quality of life	World Health Organization Quality of Life (WHOQoL -Bref)	2, 4 and 12 weeks
																												neck pain	neck pain and disability scale	2, 4 and 12 weeks
ClinTri106	A balanced randomised placebo-controlled double-blind phase IIa study to investigate the efficacy and safety of AUT00063 versus placebo in subjective tinnitus	Peter Harris	peter.harris@autifony.com	UK	December, 2014	October, 2014	randomised controlled trials		to demonstrate that the new medicine AUT00063 is effective and safe in the treatment of tinnitus	1- AUT00063 (tablet), 2- sham (tablet)	1- 28 days, 2- 28 days	Not stated		150	18	not stated	≥6 months and ≤18 months	constant	non-pulsatile	not stated	not stated	Tinnitus as a concomitant symptom of a known otological condition (including but not limited to otitis externa, otitis media, otosclerosis, cholesteatoma, Ménière's disease or other vestibular problems, acoustic neuroma, or temporomandibular joint disorder)	not stated	Severe hearing impairment such that verbal communication is unreliable; History of important cardiac, endocrine, pulmonary, neurologic, psychiatric, hepatic, renal, hematologic, immunologic, or other major diseases deemed clinically significant at the time of the study by the Investigator and which might be jeopardised by entering the study; Moderate or severe depression or generalised anxiety; C…	subjective tinnitus	Tinnitus Functional Index	28 days	safety and tolerability	vital signs	42 days	N/A	Sponsor: Autifony Therapeutics Limited. Other contact is Jaydip, Ray [jaydip.ray@sth.nhs.uk]. Additional exclusions: Participation in any clinical research study evaluating another investigational drug or therapy within 30 days of starting the investigational treatment; Participation in hearing study, involving an intervention, within 3 months from last study visit;
																												safety and tolerability	physical examination	42 days
																												safety and tolerability	laboratory exams	42 days
																												safety and tolerability	ECG	42 days
																												tinnitus loudness	Tinnitus Loudness matching	28 days
																												pharmacokinetics	AUT00063 plasma levels	28 days
ClinTri107	The Effect of Coenzyme Q10 on Hearing and Tinnitus Characteristics of Chronic Tinnitus Patients: a Double ­blinded Randomized Trial	Sarah, Rabau	sarah.rabeau@uza.be	Belgium	January, 2015	November, 2015	randomised controlled trials		to evaluate the effect on hearing and tinnitus characteristic of Q-10 intake	1- Q-10 (dietary supplement), 2- Placebo	2 months	Not stated		1- 20, 2- 20	18	Not stated	> 3 months	Not stated	non pulsatile	Not stated	Tinnitus has a clear otological cause	pulsatile tinnitus, holocranial tinnitus, cervical tinnitus	Not stated	Q-10 already taken, pregnancy, depression, mental or neurological disorders, chemotherapy, middle ear diseases	Not stated	Tinnitus Functionnal Index	2 months	Not stated	Audiometric thresholds	2 months	N/A
																												Not stated	Tinnitus loudness match
																												Not stated	Minimal Masking Level
																												Not stated	Numerical Rating Scale of loudness
																												Not stated	Hospital Anxiety and Depression Scale
																												Not stated	Hyperacusis Questionnaire
ClinTri108	Study protocol for a CBT-based intervention for adults with Tinnitus in the United Kingdom: a randomised controlled trial	Eldre, Beukes	eldre.beukes@anglia.ac.uk	UK	February, 2015	September, 2015	randomised controlled trials		to determine the feasibility and effectiveness of a Cognitive Behaviour Therapy (CBT)-based internet intervention for adults with tinnitus in the UK	1-Cognitive Behaviour Therapy (CBT), 2-no intervention (weekly check-in)	1-8 weeks, 2-8 weeks	Not stated		1-40, 2-40	18	not stated	≥3 months	not stated	non-pulsatile	Tinnitus Functional Index ≥26	subjective	unilateral tinnitus which has not been investigated medically; tinnitus as a consequence of a medical disorder, still under investigation	not stated	major medical or psychiatric conditions	not stated	Tinnitus Functional Index	about 20 weeks (3 months post treatment)	tinnitus annoyance	Numerical Rating Scale of annoyance	about 20 weeks (3 months post treatment)	Detailed description also states that hyperacusis, anxiety, depression and quality of life are also secondary outcomes, but they are not listed as such in the registered protocol.	Additional contacts are John Siderov (john.siderov@anglia.ac.uk) and Peter Allen (peter.allen@anglia.ac.uk). Additional outcomes include Insomnia Severity index and Cognitive Failures Questionnaire at the same timepoints as the tinnitus secondary outcomes. The description of the study also indicates that hyperacusis, anxiety, depression and quality of life may be secondary outcomes, but these are…
																												tinnitus loudness	Numerical Rating Scale of loudness	about 20 weeks (3 months post treatment)
																												insomnia	Insomnia Severity Index	about 20 weeks (3 months post treatment)
																												cognitive functioning	Cognitive Failures Questionnaire	about 20 weeks (3 months post treatment)
ClinTri109	A monocentric study for development and use of tomographic neurofeedback protocols for patients suffering from chronic tinnitus	Tobias, Kleinjung	tobias.kleinjung@usz.ch	Switzerland	February, 2015	March, 2015	randomised controlled trials		to show the efficacy specific localised neurofeedback training in comparison to global relaxing neurofeedback training to achieve decreased tinnitus symptoms	1-tomographic neurofeedback, 2-non-tomographic neurofeedback	1 to 2- 15 sessions, 1-2 times per week (duration not defined)	Not stated		52	18	75	>6 months	not stated	not stated	not stated	not stated	not stated	not stated	psychological and neurological disorders; drug or alcohol abuse; tranquilizer, antiepileptic drugs, antipsychotics; anesthetics; hearing loss (not defined); cochlear implant	not stated	questionnaires assessing tinnitus symptoms (not defined)	1, 3, 6 month follow up	not stated	questionnaires assessing tinnitus symptoms (not defined)	1, 3, 6 month follow up	N/A	Duration of intervention: not stated and may be variable across participants. Primary outcome is a pre- vs -post comparison (not comparing groups). Secondary outcome is comparing groups. Two of the references cited are excluded as less than 20 subjects. Inc Crocetti A1, Forti S, Del Bo L. (2011) Neurofeedback for subjective tinnitus patients.. Auris Nasus Larynx. 2011 Dec;38(6):735-8. doi: 10.101…
																									not stated	delta (0.5-4 Hz) frequency band EEG activity in auditory cortex	1, 3, 6 month follow up	not stated	delta (0.5-4 Hz) frequency band EEG activity in auditory cortex	1, 3, 6 month follow up
																									not stated	alpha (8-12 Hz) frequency band EEG activity in auditory cortex	1, 3, 6 month follow up	not stated	alpha (8-12 Hz) frequency band EEG activity in auditory cortex	1, 3, 6 month follow up
ICTRP004# and a	Use of transcranial direct current stimulation and extended high frequency amplification to reduce tinnitus symptoms, measured with the Tinnitus Functional Index	Grant D. Searchfield	g.searchfield@auckland.ac.nz	New Zealand	March, 2012	January, 2012	randomised controlled trials		Use of non-invasive brain stimulation and hearing aids to reduce tinnitus	1- transcranial Direct Current Stimulation (tDCS), then hearing aids, 2- Sham tDCS then hearing aids	1 and 2- tDCS 5 days, then hearing aids for indefinitely	Not stated		40	30	75	≥18 months	not stated	not stated	Tinnitus Functional Index ≥25	not stated	not stated	bilateral aidable hearing loss	brain surgeries, epilepsy, family history of epilepsy, pregnancy	not stated	Tinnitus Functional Index	6 months and 5 days	not stated	Tinnitus Handicap Questionnaire	6 months and 5 days	N/A	Other contact is Giriraj Singh Shekhawat [g.shekhawat@auckland.ac.nz]. Additional exclusion: metal implants in body or head
																												tinnitus severity	Tinnitus severity Numeric scale (not defined)	6 months and 5 days
																												not stated	Hearing Handicap Inventory	6 months and 5 days
																												anxiety and/or depression	Hospital Anxiety and Depression Scale	6 months and 5 days
ICTRP005#, a and b	Low-level laser therapy for improvement of tinnitus associated with noise-induced hearing loss among workers exposed to loud noise	Maryam, Bahaloo	drdahaloo@gmail.com	Iran	April, 2012	September, 2010	randomised controlled trials		to evaluate the effect of low-level laser therapy on tinnitus accompanied by noise-induced hearing loss	1-low-level laser therapy, 2- sham laser therapy	1- 40 days, 2- 40 days	Yes	The level of effect observed in a former study was used for the calculation of the sample size (Okhovat et al, 2011, J Res in Med Sci 16(1):33-38)	1-44, 2-45	30	51	not stated	not stated	not stated	not stated	not stated	not stated	noise-induced hearing loss (defined as a bilateral sensorineural hearing loss, with the hearing threshold higher than 15 dB at least at one frequency: 3000, 4000 or 6000 Hz)	history of exposure to ototoxic drugs and substances; conductive hearing loss; retrocochlear and central nervous system disorders; psychotic disorders with auditory hallucination; acoustic trauma; head trauma; mumps; meningitis; Meniere's disease	tinnitus loudness	pure tone audiometry	40 days and 4 months 10 days	tinnitus severity	Tinnitus Handicap Inventory (Persian version)	40 days, and 4 months 10 days	Publication states that recruitment was from Sept 2010-Sept 2011, but trial registration states that ethical approval was granted in August 2011. Publication states that 100 were recruited with 11 exclusions before randomisation, trial registration states that 89 was the target sample size. Additional exclusions stated in the publication not in the registered protocol: acoustic trauma; head traum…	Contact for the registered trial: Mohammad, Hossein Davari (drmhdavari@gmail.com). Only men were eligible. Exclusion in trial registration: contraindications for laser therapy (not defined). Endpoint at 4 months 10 days is equivalent to 40 days treatment plus 3 months follow-up.
																												tinnitus loudness	Numerical Rating Scale (tinnitus loudness, 0-10)	40 days, and 4 months 10 days
																												frequency of tinnitus	tinnitus pitch matching (by audiometry)	40 days, and 4 months 10 days
																												tinnitus loudness	tinnitus loudness matching (by audiometry)	40 days, and 4 months 10 days
ICTRP006# and a	A randomised controlled trial on the efficacy of the selective serotonin re-uptake inhibitor Fluexetine combined with a computerised multi-sensory training (visual, auditory, tactile) in the treatment of chronic tinnitus in adult sufferers	Grant, Searchfield	g.searchfield@auckland. ac.nz	New Zealand	February, 2013	February, 2013	randomised controlled trials		to couple physician-administered low-dose fluoxetine with integrated, multi-sensory training (visual, auditory, tactile) to promote therapeutic cortical plasticity for treating tinnitus and objectively measure outcomes versus resting-state magnetic resonance imaging (MRI)	1-fluoxetine (tablet), plus multisensory integration perceptual training, 2-placebo (tablet), plus multisensory integration perceptual training	1-20 days, 2-20 days	Not stated		40	18	69	>6 months	not stated	not stated	not stated	unilateral tinnitus	musculoskeletal contributors to tinnitus that are outside the scope of a spinal-manual therapist's (a registered chiropractor) treatent practice	<70 dB HL hearing loss in the worse affected ear for any 1 test frequency (frequency not specified)	1. inability to see computer screen 2 atypical abnormal tactile sensitivity 3 musculoskeletal contributors to tinnitus 4 precluding factors in the field of pharmacology or MRI 5. HL in worst affected ear of 70 dBHL	not stated	Tinnitus Functional Index	20 and 41 days	not stated	Tinnitus Severity Scale	20 and 41 days	N/A	Additional exclusions include contraindications for Selective Serotonin Re-uptake Inhibitor (Fluoxetine) or resting-state MRI, or atypical or abnormal tactile sensitivity (as indicated by the Von Frey Monofilament screen). Improvement was defined as a decrease of ≥13 points on the Tinitus Functional Index and a decrease of ≥6 points on the Tinitus Handicap Inventory. Although resting-state MRI se…
																												not stated	Tinnitus Handicap Inventory	20 and 41 days
ICTRP007# and a	MDMA (3,4-methylenedioxy-N-methylamphetamine) for the treatment of tinnitus	Grant D. Searchfield	g.searchfield@auckland.ac.nz	New Zealand	June 2013	August 2013	randomised controlled trials	Phase 1: some participants crossed over from dose 1 into dose 2.	to evaluate effects of a low dose of 3,4-methylenedioxy-N-methylamphetamine (MDMA) on tinnitus.	Phase 1: 1- MDMA (tablet, dose 1), 2- MDMA (tablet, dose 2) Phase 2: 3- MDMA (tablet, dose 1/2 mixed), 4- placebo (tablet)	1 and 2- first treatment 8 days, 3 weeks wash-out, then second treatment for 22 days, 3- 22 days, 4- not stated	Not stated		1- 10, 2- 10, 3- 20, 4- not stated	18	70	not stated	constant	not stated	not stated	not stated	not stated	Body Mass Index of each participant must be within 15% of the established norm	personal, or family history, of mood disorder such as depression or bipolar disorder, nursing or pregnancy, history of serious organic illness or major surgery in the three months prior to the study, smoking more/equal to 20 cigarettes per day, daily consumption of alcohol greater/equal to 50 g, taking medication regularly in a month previous to the study, history of allergy or adverse reaction t…	not stated	Tinnitus Severity Numeric Scale (not defined)	1, 2 and 4 hours after treatment (short-term)	not stated	Tinnitus Handicap Inventory	1 week after treatment (long-term)	N/A
																									not stated	Tinnitus Functional Index	1 week after treatment (long-term). Unclear.	not stated	resting state functional MRI	2 hours after treatment. Unclear.
ICTRP009# and a	Research on improving chronic tinnitus by auricular acupressure and IR-C irradiation	Chun-Chih, Lin	benjasado@gmail.com	China	June, 2013	March, 2013	randomised controlled trials		to investigate the effect on chronic tinnitus by auricular acupressure and infra red hot compress on neck	1- acupressure 2- infra-red hot material 3- acupressure and infra-red hot material 4- control group (nothing)	not stated	not stated		1-35, 2-35, 3-35, 4-25	50	70	>6 months	not stated	not stated	not stated	subjective tinnitus, sensorineural tinnitus	objective	not stated	tumours; local lesions to the external ear that preclude auricular pressure; pregnancy	not stated	Numerical Rating Scale (not defined)	not stated	not stated	not stated	not stated	N/A	Additional exclusions include non-menopausal women or post-menopausal women taking hormonal drug treatment; no drug treatments for tinnitus in the last 3 months. Additional outcomes are blood pressure, heart rate and heart rate variability
ICTRP014a and b	Safety of AM-101 in patients with acute inner ear tinnitus from noise trauma: a dose-finding phase I/II study	Laboratoires Auris SAS (sponsor)	not stated	Germany	October 2006	September 2006	randomised controlled trials		To evaluate safety of AM-101 in Patients with Acute Inner Ear Tinnitus from Noise Trauma	1- AM-101 (concentration1 intratympanic injection), 2- AM-101 (concentration2 intratympanic injection), 3- AM-101 (concentration3 intratympanic injection), 4- AM-101 (concentration4 intratympanic injection), 5- Placebo (concentration1 intratympanic injection), 6- Placebo (concentration2 intratympanic injection), 7- Placebo (concentration2 intratympanic injection), 8- Placebo (concentration2 intra…	1 to 8- 30 days	Not stated		36	18	60	<3 months	constant	not stated	at least grade 3 or 4 on the Biesinger scale	Permanent, single tinnitus induced by acute acoustic trauma or sudden deafness	not stated	acute acoustic trauma or sudden deafness	Any clinically relevant respiratory, cardiovascular, neurological, or psychiatric disorder	tinnitus severity	Tinnitus Beeinträchtigung Fragebogen (TBF-12)	day 30	therapeutic benefit	not stated	not stated	N/A	Tinnitus has been refractory to a treatment protocol of 14 day prednisolone administration. Washout period of 2 weeks between end of prednisolone protocol and study inclusion
																									hearing	hearing threshold levels	day 30
ICTRP016	Randomized, double-blind study of nanoquinone versus placebo in patients with tinnitus aurium and low baseline blood levels of Q10	MSE Pharmazeutika GmbH (sponsor)	not stated	Germany	not stated	August, 2008	randomised controlled trials		to assess an effect of nanoQ10 on a total score of Tinnitus Questionnaire compared with placebo	1 - coenzyme-Q10-nanodispersion (oromucosal drops), 2 - placebo (oral drops)	1- not stated, 2- not stated	Not stated		40	18	not stated	> 3 months	constant	not stated	not stated	chronic, patients with tinnitus aurium and low blood levels of Q10	atypical or drug-induced tinnitus, strongly fluctuating	Q10 blood levels < 0,6 µg/ ml	known drug or alcohol abuse; intake of calcium and /or vitamins (including Vitamin E) 2 months before and during this study; infections; hypothyroidism; taking cholesterol-lowering drugs, thyroid hormones, anti-arrhythmics, coumarin or metformin.	not stated	Tinnitus Questionnaire (Goebel and Hiller)	safety	not stated	not stated	not stated	N/A	Trial contains a sub-study: information not present. In inclusion criteria: outpatients; informed written consent on reasonable and significance of the study. Additional exclusion criteria: nanoquinone pretreatment within 3 months; paricipation in a clinical trial 30 days before and during this study; non-cooperation
ICTRP017# and a	Efficacy of AM 101 in patients with acute inner ear tinnitus: a multi-centre, double-blind, randomised, placebo-controlled, multiple dose, group comparison phase II study	Auris Medical AG (sponsor)	not stated	Germany	November, 2008	January, 2009	randomised controlled trials		to evaluate the therapeutic benefit of three repeated dose intratympanic AM-101 injections in comparison to placebo in the treatment of persistent acute inner ear tinnitus following acute acoustic trauma, sudden deafness or acute otitis media	1- AM-101 (concentration1 intratympanic injection), 2- AM-101 (concentration1 intratympanic injection)	not stated	Not stated		240	18	65	<3 months	constant	not stated	minimum masking level at least 5 dB SL	tinnitus following acute acoustic trauma, sudden deafness, or acute otitis media with onset less than 3 months ago (and is documented by medical report)	fluctuating, intermittent, tinnitus that is not completely maskable	not stated	Meniere's disease; acute or chronic otitis media or otitis externa; any ongoing therapy known as potentially tinnitus-inducing (ie ototoxic drugs); any drug-based therapy for otitis media or inner-ear hearing loss that is ongoing or was performed in the last 2 weeks; concomitant use of any other NMDA receptor antagonist drugs; history or presence of alcoholism or drug abuse; any clinically releva…	not stated	minimum masking level	day 90	drug safety	percent and distribution of adverse events and serious adverse events	days 7, 30 and 90	N/A	Multi-centre study in Belgium, Germany, Netherlands. Personal contact is probably Thomas Meyer (tm@aurismedical.com). Elsewhere say target is 250 participants. Additional exclusions: known hypersensitivity, allergy or intolerance to the study medication; history of severe abnormal drug reaction; breast feeding, or unwilling to practice contraception. Essentially, the tinnitus loudness and annoyan…
				Belgium																					tinnitus loudness	tinnitus loudness question	day 90	local tolerance of intervention	percent and distribution of adverse events and serious adverse events	days 7, 30 and 90
				Netherlands																					tinnitus annoyance	tinnitus annoyance question	day 90	tinnitus loudness	tinnitus loudness match in sensation level	day 90
																									drug safety	hearing threshold	day 30	recovery rate (complete/partial)	percentage of patients (MML=0 dB or MML reduced by 50%)	day 90
																												tinnitus severity	global impression questionnaire	day 90
																												tinnitus handicap	Tinnitus Beeinträchtigungs Fragebogen (TBF12, Greimel et al. 2000)	day 90
																												sleep	Numerical Rating Scale of three questions about sleep difficulties (not defined)	day 90
ICTRP018# and a	Double-blind,placebo controlled randomised clinical trial to evaluate the efficacy and safety of a transtympanic treatment of tinnitus with Caroverine	Phafag AG (details not stated)	not stated	Liechtenstein	June, 2010	July, 2010	randomised controlled trials		to investigate the efficacy and safety of caroverine eardrops for transtympanic treatment of tinnitus	1- caroverine (ear drops), 2- placebo (ear drops)	1- 2 days, 2- 2 days	Not stated		200	18	not stated	not stated	not stated	non-pulsatile	decompensated tinnitus with a tinnitus rating of 3 to 10 (0=no tinnitus, 10=agonising tinnitus)	not stated	Pulse-synchronous tinnitus, Tinnitus caused by malpostition of the jaw bone (bruxism)	chronic otitis media; presbycusis; sudden hearing loss; morbus meniere, blast injury;	ear drum perforation; retrocochlear hearing disorder; history of barotrauma; diving accident; decompression sickness; previous fracture of the petrous bone; medical conditions that might affect the parameters of the study (eg NYHA stage IV cancer, HIV, any other conditions affecting the ear); conditions associated with altered stimulus perception (eg mental illness); medications that may affect t…	improvement	Numerical Rating Scale (not defined, 1-10)	at 2 days, and at 4 weeks and 2 days	not stated	remission rate (not defined)	at 2 days, and at 4 weeks and 2 days	N/A	Sponsor is Phafag AG. Additional exclusions are intravenous drug treatment for tinnitus within the 7 days preceding the start of the study where the total duration of the course is less than 4 weeks. Other reasons given for exclusion: If there are solid reasons to doubt that the patient would be willing and able to cooperate; Subjects who have taken part in another clinical trial within the 30 da…
				Austria																								tinnitus improvement	time to demonstrate an improvement in tinnitus (at least 2 points on VAS, 1-10)	at 2 days, and at 4 weeks and 2 days
																												safety	adverse events	at 2 days, and at 4 weeks and 2 days
																												quality of life	for example amount of attacks of Meniere's, speech discrimination for presbyacusis.	at 2 days, and at 4 weeks and 2 days
ICTRP019a & ICTRP019#	Evaluation of alprazolam effect on tinnitus	Mir, Jalali	mmjalali@gums.ac.ir	Iran	January 2009	November 2006	other	cross-over design	to study effectiveness of Alprazolam on non-pulsative tinnitus	1-Alprazolam (tablet), 3-Active placebo (Chlorpheniramine, tablet)	1 to 2- first treatment 9 weeks, 2 weeks wash-out, then second treatment for 8 weeks	Not stated		30	21	65	>1 year	not stated	non-pulsatile	not stated	not stated	pulsative tinnitus	not stated	Meniere's disease ,Vestibular Schwannoma ,Otosclerosis ,Hearing aid users, Temporal lobe tumor, Depression ,-Anxiety ,	tinnitus severity	Tinnitus Handicap Inventory	8, 10, and 18 weeks	not stated	not stated	not stated	N/A	At the first, all patients are given Chlordiazepoxide (for 14 days). Then eligible patients, who have good cooperation, are selected, consented and randomised. After 8 weeks first treatment, drugs will taper and discontinue completely in 6 days. Hence this is coded as 9 weeks. Ddditional exclusion: Unable to tolerate minimal effective dose (0.5 mg Alprazolam bid)
																									tinnitus test	tinnitus loudness matching	8, 10, and 18 weeks
																									tinnitus severity	Numerical Rating Scale (not defined, 1-10)	8, 10, and 18 weeks
ICTRP020# and a	Evaluation of Carbamazepine and Oxcarbazepine effect on tinnitus in patients referred to Amir Almomenin Hospital rasht-Iran	Dr Houshang Gerami	gerami@ gums.ac.ir	Iran	May 2010	August 2010	randomised controlled trials		to evaluate the effect of Carbamazepine and Oxcarbazepine on tinnitus	1- carbamazepine (tablet), 2- oxcarbazepine (tablet), 3- placebo (not defined)	1- 12 weeks, 2-12 weeks, 3-12 weeks	Not stated		57	20	65	>6 months	not stated	non-pulsatile	not stated	not stated	pulsatile tinnitus	not stated	Meniere's disease, vestibular neurinoma, otosclerosis, use of hearing-aid, psychologic disorders needed to be treated, pregnancy	tinnitus severity	Numerical Rating Scale (not defined)	8 and 12 weeks	not stated	not stated	not stated	Protocols state minimum age as 20 and 21 - contradictory.	Alternative contact is: Fataneh Bakhshi [entrc@gums.ac.ir]. Additional exclusions are: intolerance of study drugs, use of hearing-aid, recent treatment with anti convulsion drugs
																									tinnitus severity	Tinnitus Severity Index	8 and 12 weeks
																									quality of life	Tinnitus Severity Index	8 and 12 weeks
ICTRP021a & ICTRP021#	Evaluation of ondansetron in patients with tinnitus: double blind control clinical trial	Shervin, Taslimi	taslimi@razi.tums.ac.ir	Iran	July, 2011	May, 2011	randomised controlled trials		to evaluate the effect of ondansetron on the symptoms of patients with tinnitus	1- Odansetron (tablet), 2- placebo (tablet)	1- 1 month, 2- 1 month	Not stated		60	18	65	>6 months	Not stated	non-pulsatile	not stated	not stated	pulsatile tinnitus; worsening of tinnitus with head and neck movements; current tinnitus treatment (including sound therapy, complements, drug...) unless still have tinnitus and have been remained on fix dosage of drug for more than acceptable time of action (for medications about 4 weeks).	sensorineural or normal hearing	severe illnesses and end stage diseases including liver, kidney and heart impairments; severe psychosis, dementia, cancers; pregnancy; excessive problems and ones with psychiatric problems needing psychiatrist visit or ones who had an important surgery recently; cerumen impaction (unless tinnitus remained after cerumen removal)	tinnitus loudness	Numerical Rating Scale (tinnitus loudness, 0-10)	4 weeks	Depression and anxiety	Hospital Anxiety and Depression Scale	4 weeks	N/A	Additional exclusion: breastfeeding.
																									tinnitus handicap	Tinnitus Handicap Inventory	4 weeks	tinnitus loudness	tinnitus loudness match (by audiometry)	4 weeks
																									tinnitus severity	Tinnitus Severity Index	4 weeks	tinnitus pitch	tinnitus pitch match (by audiometry)	4 weeks
																												pure tone average	audiometry	4 weeks
																												Speech Discrimination	speech discrimination score (by audiometry, not defined)	4 weeks
																												Speech Reception Threshold	Speech Reception Threshold (by audiometry, not defined)	4 weeks
																												side effects (not defined)	side effects (questionnaire, not defined)	4 weeks
ICTRP022#, a and b	Effect of acupuncture on the inner ear originated tinnitus	Ali, Khodami	a.khoodami@yahoo.com	Iran	September, 2011	June, 2010	randomised controlled trials		to evaluate the effect of acupuncture on the inner ear originated tinnitus	1-acupuncture, 2-sham	1- 20 days, 2- 20 days	Not stated		1-27, 2-27	20	65	chronic' (not defined)	not stated	not stated	not stated	subjective tinnitus	not stated	not stated	not stated	tinnitus severity	Tinnitus Severity Index	10 and 20 days	not stated	not stated	not stated	chronic' was defined as inclusion only in trial register, not in report of findings. Specific outcome instruments not stated on trial register. HADS to measure anxiety and depression is stated as a secondary outcome, but it is only administered BEFORE treatment.	Retrospective registration. Inclusion states 'tinnitus without any certain structural cause'. Additional outcome is Hospital Anxiety and Depression Scale. Other author is Mehran, Rezvani <mehrannerezvani@yahoo.com>. Author emailed to confirm that recruitment age ≥18.
																									tinnitus loudness	Tinnitus Loudness Questionnaire	10 and 20 days
ICTRP024# and a	The clinical trial of comparing the effect of fluvoxamine with placebo on intensity of tinnitus due to sensorineural hearing loss	Siroos, Kazemi	drkazemi@lums.ac.ir	Iran	November, 2012	September, 2012	randomised controlled trials		to determine the effect of fluvoxamine on tone, frequency and intensity of tinnitus due to sensorineural hearing loss in referred patients to one hospital	1- fluvoxamine (tablet), 2- placebo (tablet)	1- 1 month, 2- 1 month	Not stated		1-50, 2-50	20	65	not stated	not stated	not stated	not stated	not stated	not stated	sensorineural hearing loss	not stated	tinnitus intensity	tinnitus matching	2 months	tinnitus frequency	tinnitus matching	2 months	N/A	Exclusion: contraindication to fluvoxamine; using similar drugs; using other medications that interact with fluvoxamine; fluvoxamine side effects present. Outcomes measured at 1 month after intervention. Other secondary outcome is satisfaction of treatment using a Visual Analogue Scale
																												tone of tinnitus	tinnitus matching	2 months
																												treatment satisfaction	Numerical Rating Scale	1 month
ICTRP025# and a	Comparing effectiveness of Ginkgo biloba with cinnarizine in tinnitus intencivity of patients with subjective tinnitus	Hamid, Reza Khazraei	A1hamid@yahoo.com	Iran	October 2014	March 2012	randomised controlled trials		To compare the effectiveness of treatment between Gingko boloba and cinnarizine	1- Cinnarizine (tablet), 2- Ginkgo biloba (tablet)	1- 2 months, 2- 2 months	Not stated		1- 32, 2- 29	26	70	not stated	not stated	not stated	not stated	not stated	not stated	not stated	anti-coagulant drug use, history of hypertension, pregnancy	subjective tinnitus (not defined)	audiometry	2 months	not stated	not stated	not stated	N/A	Additional contact: Parastoo Yarmohammadi [yarmohamadi@hlth.mui.ac.ir]
ICTRP026# and a	Effect of repetitive trans-cranial magnetic stimulations on tinnitus in patients: a before after clinical trial	Maryam, Emadi	m.emadi@umsha.ac.ir	Iran	May, 2014	June, 2014	before and after studies		to assess the effect of repetitive transcranial magnetic stimulations (rTMS) on tinnitus	1-rTMS at 1 kHz over left side	1- 3 days	Not stated		20	18	60	not stated	not stated	not stated	not stated	not stated	not stated	not stated	history of severe neurological disorders or epilepsy; pacemaker; using any kind of intracranial devices; pregnancy	status of tinnitus	Tinnitus Handicap Inventory	3 and 10 days, 1 month 3 days	headache	by question'	1 week, 1 month	N/A	Outcomes measured at 1 week and 1 month after intervention. Authors state a secondary outcome is headache, but it is unclear if this is considered to be an adverse event. Additional contact: Jalal Poorolajal [poorolajal@umsha.ac.ir]
ICTRP027# and a	Effect of acupuncture on tinnitus severity in non-pulsatile tinnitus patients	Shademan, Nemati	nemati@gums.ac.ir	Iran	February, 2015	August, 2015	randomised controlled trials		to search for an effect of acupuncture on non-pulsatile tinnitus	1-acupuncture, 2-sham	5 weeks	Not stated		88	20	65	not stated	not stated	non-pulsatile	not stated	not stated	pulsatile tinnitus	not stated	Meniere's disease; vestibular neurinoma; otoscerolsis; pregnancy	tinnitus severity	Numerical Rating Scale (not defined)	days 5, 10 15 and 8 weeks	not stated	not stated	not stated	N/A	Patients are treated in 15 sessions for 3 times a week. Outcomes are assessed at the end of sessions 5, 10 and 15 and also 3 weeks after treatment. Secondary outcome is infection, CNS disturbance, pneumothorax, cardiac disease. Additional contact: Fataneh Bakhshi [entrc@gums.ac.ir]
																									tinnitus severity	Tinnitus Severity Index
ICTRP028# and a	Repeated sessions of transcranial direct current stimulation for the treatment of chronic subjective tinnitus	Zohreh, Mirshaki	zohrehmirshaki@yahoo.com	Iran	August, 2014	August, 2014	randomised controlled trials		to evaluate the effectiveness of transcranial direct current stimulation (tDCS) on tinnitus	1- transcranial Direct Current Stimulation, 2- sham transcranial Direct Current Stimulation	1- 5 sessions (not defined)	Not stated		20	18	not stated	>6 months	not stated	not stated	not stated	subjective	not stated tinnitus	not stated	Fluctuating audition; epilepsy; history of traumatic brain injury; epilepsy; cognition impairment; psychiatric disorder including suicide attempt	disability resulting from tinnitus	Tinnitus Handicap Inventory (Persian version)	immediately and 2 weeks after last treatment (not defined)	not stated	side effects	immediately and 2 weeks after last treatment (not defined)	N/A
																									tinnitus distress	Numerical Rating Scale	immediately and 2 weeks after last treatment (not defined)
																									tinnitus loudness	Numerical Rating Scale	immediately and 2 weeks after last treatment (not defined)
ICTRP029# and a	Phase II study of KRP-209: a clinical trial to evaluate efficacy and safety of KRP-209 in patients with subjective tinnitus	Kyorin Pharmaceutical Co Ltd	develop1@mb.kyorin-pharma.co.jp	Japan	October, 2011	October, 2011	before and after studies		to evaluate the efficacy and safety of KRP-209 in patients with subjective tinnitus	1-KRP-209 (not defined)	not stated	Not stated		400	20	64		constant	non-pulsatile	not stated	unilateral or bilateral, subjective tinnitus	intermittent, pulsatile	not stated	tinnitus as a concomitant symptom of a middle ear disease (otitis media, otosclerosis, eutachian tube dysfunction); fluctuating hearing impairment (eg Meniere's disease); retrocochlear hearing loss (acoustic neuroma); arteriovenous malformation or glomus tumor	not stated	Tinnitus Handicap Inventory	not stated	not stated	not stated	not stated	N/A	No further details about the intervention are provided. Inclusion: constant described as 'tinnitus should never be absent for >24 hours in a row'
ICTRP030# and a	Clinical effects of repetitive transcranial magnetic stimulation for treatment of tinnitus	Seiichi, Shinden	s-den@momo.so-net.ne.jp	Japan	October 2008	September 2008	randomised controlled trials		to evaluate the effects of repetitive transcranial magnetic stimulation on tinnitus	1- repetitive transcranial magnetic stimulation (1 Hz), 2- sham repetitive transcranial magnetic stimulation	1- 5 days, 2- 5 days	Not stated		20	20	not stated	>6 months	not stated	not stated	not stated	not stated	not stated	not stated	trauma or operation of brain, intracardiac lines, increased intracranial pressure, pregnancy, heart disease, cardiac pacemaker, medication pump, tricyclic anti-depressants, neuroleptics, febrile convulsion, epilepsy, family history of epilepsy	tinnitus loudness	Numerical Rating Scale (loudness)	not stated	not stated	not stated	not stated	N/A	Other author is Yasuhiro Inoue [s-den@momo.so-net.ne.jp]. Additional exclusion is metal in cranium,
																									tinnitus annoyance	Numerical Rating Scale (annoyance)	not stated
																									tinnitus loudness	Tinnitus masking level	not stated
																									not stated	Tinnitus Handicap Inventory	not stated
ICTRP031# and a	Therapy for tinnitus with carbogen (95% oxygen and 5% CO2) inhalation	Hidetaka, Kumagami	kumagami@net.nagasaki-u.ac.jp	Japan	September, 2010	September, 2010	randomised controlled trials		to investiate whether carbogen (95% oxygen and 5% CO2) inhalation is an effective therapy for patients with chronic tinnitus	1-carbogen (95% oxygen and 5% CO2, inhalation) , 2-Stomin A (Nicotinamide/Papaverine hydrochloride, inhalation)	not stated	Not stated		192	20	not stated	>3 months	not stated	not stated	patients who are worried about having tinnitus (not defined)	not stated	not stated	inner ear symptoms such as hearing loss, tinnitus, aural fullness and hyperacusis; sensorineural or mixed hearing loss	conductive hearing loss; no hearing loss; atelectasis of the lung and/or chronic obstructive pulmonary disease; drug allergy; pregnancy	"The intention whose patients with chronic tinnitus would like to take carbogen (95% oxygen and 5% CO2) inhalation for tinnitus continuously"	not stated	not stated	not stated	Tinnitus Handicap Inventory	2 weeks, 1 month, 2 months, just before the restart of the therapy, 2 weeks and 1 month later of the therapy restarted (unclear)	N/A	Additional exclusion : breastfeeding. It is unclear what the time points for the secondary outcome actually means in a 2-arm trial. Time-frame and primary outcome domain are very hard to interpret from the documents at hand. So we've reproduced the statements of the author literally. We do not know what they mean exactly
ICTRP032# and a	Efficacy of hangekobokuto (a representative Kampo (Japanese herbal medicine) formula for Ki congestion, in tinnitus that continues for three months or more: a randomised, double-blind, placebo-controlled trial	Takeshi, Ino	dm09005z@st.kitasato-u.ac.jp	Japan	December, 2010	January, 2011	randomised controlled trials		to evaluate the efficacy of hangekobokuto (Japanese herbal medicine) in tinnitus	1-hangekobokuto (tablet), 2-placebo (tablet)	not stated	Not stated		112	20	not stated	≥3 months	not stated	non-pulsatile	Tinnitus Handicap Inventory≥18	subjective tinnitus	objective, pulsatile,	not stated	air-bone gap≥15 dB; clinically significant liver or renal dysfunction; pregnancy; some diseases which might influence general health (cancer, heart failure etc);	not stated	Tinnitus Handicap Inventory	not stated	not stated	Pure Tone Audiometry	not stated	N/A	Additional exclusion: breast feeding.
																												not stated	Numerical Rating Scale (not defined)	not stated
																												not stated	Health Survey Short Form-36 (MOS Short-Form 36-Item Health Survey)	not stated
																												not stated	Hospital Anxiety and Depression Scale	not stated
ICTRP033# and a	Effect of transmagnetic stimulation (TMS) on tinnitus	Sho, Kanzaki	skan@a7.keio.jp	Japan	July, 2012	May, 2008	before and after studies		to investigate the effect of transmagnetic stimulation on tinnitus	1- TMS (not defined)	not stated	Not stated		20	20	not stated	not stated	not stated	not stated	not stated	not stated	not stated	not stated	depression; brain tumour	not stated	Tinnitus Handicap Inventory	not stated	not stated	not stated	not stated	N/A	Exploratory study
																									not stated	Numerical Rating Scale (not defined)	not stated
ICTRP038# and a	Repetitive transcranial Direct Current Stimulation on tinnitus patients	Naoki, Oishi	oishi_naoki@z5.keio.jp	Japan	September, 2013	August, 2013	non-randomised controlled trials or case control studies		to investigate effects of Transcranial Direct Current Stimulation on treating tinnitus in patients	1-tDCS (dose1), 2-tDCS (dose2)	1- 8 weeks, 2- 12 days	Not stated		40	18	80	>3 months	not stated	not stated	not stated	not stated	not stated	not stated	fluctuating hearing loss	not stated	Tinnitus Handicap Inventory-12	not stated	not stated	Numerical Rating Scale (not defined)	not stated	N/A	THI-12 may be the same as Tinnitus Beeinträchtigung Fragebogen (TBF-12), but unclear
																												loudness	not stated
																												anxiety and depression	Hospital Anxiety and Depression Scale
ICTRP040# and a	Open-label crossover study for the efficacy of Escitalopram and Mecobalamin for patients with tinnitus	Yuji, Nakamaru	nmaru@med.hokudai.ac.jp	Japan	April, 2014	May, 2014	other	cross-over design	to examine the efficacy of Escitalopram and Mecobalamin for the patients with tinnitus	1-Escitalopram (antidepressant), 2-Mecobalamin (not defined)	not stated	Not stated		70	20	65	not stated	not stated	not stated	not stated	not stated	not stated	depressive state	arrhythmia and QT prolongation; heart failure; hepatic disorder; mental disorder; epilepsy	not stated	Tinnitus Handicap Inventory	not stated	not stated	not stated	not stated	N/A	Inclusion: no change in tinnitus despite 1 month of therapy. Escitalopram is an antidepressant. Mecobalamin is an analgesic. Additional exclusion: breastfeeding
ICTRP043#, a and b	Efficacy of myofascial trigger point deactivation for tinnitus control	Carina Rocha	not stated	Brazil	October, 2009	October, 2007	randomised controlled trials		to evaluate the efficacy of myofascial trigger (MTP) point deactivation for tinnitus control in a population with tinnitus and myofascial pain syndrome	1- Manual therapy: Myofascial trigger point pressure release (deactivation), 2- placebo myofascial trigger point pressure release	1- 10 weeks, 2- 10 weeks	Yes	After carrying out a pilot project, the necessary sample was calculated in 70 individuas, 35 for each group.	1- 37, 2- 34	18	65	≥3 months	not stated	non-pulsatile	not stated	not stated	pulsatile tinnitus,myclonus tinnitus, tinnitus due to certain etiologies that require other specific types of treatment determined according to the medical evaluation	Presence of pain complaint for at least 3 months in head, neck and shoulder girdle areas; Presence of at least one myofascial trigger point (MTP) related with the patient's pain complaint (active MTP)	Pain complaint involving three or more quadrants of the body regardless of its cause; injection with local anesthetic and or specific treatment for myofascial trigger points in the past 3 months; use of medication for pain and tinnitus treatment in the past month	not stated	Tinnitus Handicap Inventory (Portuguese version)	weeks 1, 5 and 10 (first, fifth and tenth session)	Intensity of pain	Numerical Rating Scale (pain intensity, 0-10)	weeks 1, 5 and 10 (first, fifth and tenth session)	ICTRP registration indicated start date was March 2008. 71 were enrolled, but 14 withdrew (group1=4, group 2-10) leaving 57 which was the 'target' specified in the ICTRP registration. Generally speaking, outcomes seem to match across trial registration and report of study findings, but they are poorly explained.	ICTRP registration is called "Efficacy of myofascial trigger point pressure release on tinnitus patients with both tinnitus and myofacial pain: a double blind placebo controlled randomized trial". According to the power calculation, the study is underpowered as it did not account for any drop outs. The published report of study findings does not clearly explain what are the outcome variables. Oth…
																									not stated	Numerical Rating Scale (tinnitus loudness, 0-10)	weeks 1, 5 and 10 (first, fifth and tenth session)	frequency of pain	intermittent or constant	weeks 1, 5 and 10 (first, fifth and tenth session)
																									not stated	Single or multiple tinnitus sounds	weeks 1, 5 and 10 (first, fifth and tenth session)	number of active trigger point	use of body diagrams	weeks 1, 5 and 10 (first, fifth and tenth session)
																									not stated	change of frequency of sounds	weeks 1, 5 and 10 (first, fifth and tenth session)
ICTRP044# and a	Effectiveness of repetitive Transcranial Magnetic Stimulation (rTMS) treatment in patients with chronic tinnitus.	GA, van Zanten	g.vanzanten@umcutrecht.nl	Netherlands	July, 2014	April, 2008	randomised controlled trials		to examine whether rTMS can suppress tinnitus	1-rTMS at 1 Hz, 2-placebo (not defined)	1- 5 days, 2- not stated	Not stated		52	18	not stated	≥2 months	not stated	not stated	not stated	non-fluctuating (demonstrated by two means of the Diagnostic Protocol Tinnitus UMCU of at least 2 months duration)	treatable cause of tinnitus	not stated	use of anticonvulsant medication or other psychotherapeutic drugs; history of epilepsy or family members with epilepsy; active migraine; psychiatric, severe internal or heart diseases or other neurologic diseases; pregnancy: alcohol or drug abuse	tinnitus severity	Tinnitus Questionnaire	5 days (last rTMS treatment), 1 week and 5 days; 1 month and 5 days; 3 months and 5 days; and 6 months and 5 days	not stated	Tinnitus Handicap Inventory	5 days (last rTMS treatment), 1 week and 5 days; 1 month and 5 days; 3 months and 5 days; and 6 months and 5 days	N/A	Other contact is CEL Hoekstra (C.E.L.Hoekstra@umcutrecht.nl). Exclusion: metal objects in and around the body that cannot be removed; prior treatment with TMS. Time points of secondary measures are a little unclear.
																												tinnitus burden	Numerical Rating Scale (burden),	daily for first 3 months and monthly for second 3 months
																												tinnitus loudness	Numerical Rating Scale (loudness)	daily for first 3 months and monthly for second 3 months
																												tinnitus pitch	Numerical Rating Scale (tinnitus pitch)	daily for first 3 months and monthly for second 3 months
																												tinnitus presence	Numerical Rating Scale (presence)	daily for first 3 months and monthly for second 3 months
																												tinnitus variability	Numerical Rating Scale (variability)	daily for first 3 months and monthly for second 3 months
																												tinnitus specific problems in daily life	Numerical Rating Scale (specific problems in daily life)	daily for first 3 months and monthly for second 3 months
																												tinnitus pitch	psychoacoustic measure of tinnitus pitch	5 days (last rTMS treatment), 1 week and 5 days; 1 month and 5 days; 3 months and 5 days; and 6 months and 5 days
																												tinnitus loudness,	psychoacoustic measure of loudness	5 days (last rTMS treatment), 1 week and 5 days; 1 month and 5 days; 3 months and 5 days; and 6 months and 5 days
																												not stated	psychoacoustic measure of minimum masking level,	5 days (last rTMS treatment), 1 week and 5 days; 1 month and 5 days; 3 months and 5 days; and 6 months and 5 days
																												not stated	psychoacoustic measure of residual inhibiiton)	5 days (last rTMS treatment), 1 week and 5 days; 1 month and 5 days; 3 months and 5 days; and 6 months and 5 days
																												depression	Beck Depression Inventory	5 days (last rTMS treatment), 1 week and 5 days; 1 month and 5 days; 3 months and 5 days; and 6 months and 5 days
																												anxiety	State Trait Anxiety Index	5 days (last rTMS treatment), 1 week and 5 days; 1 month and 5 days; 3 months and 5 days; and 6 months and 5 days
ICTRP045# and a	Hearing aids as a treatment for tinnitus in mild hearing loss	K.M. Heijneman	k.m.heijneman@kno.umcg.nl	Netherlands	September, 2009	January, 2010	before and after studies		evaluation of effectiveness of hearing aids as a treatment for tinnitus in mild hearing loss	1- bilateral fitting of hearing aids (mild amplification and an open ear-canal fitting)	1- indefinitely	Not stated		40	18	>18	not stated	not stated	not stated	not stated	not stated	not stated	Symmetric hearing loss (threshold >= 20dB on 2 and/or 4kHz), mild hearing loss(pure tone average threshold 1,2,4 kHz < 35 dB)	otological condition in need of medical intervention, psychiatric condition that needs intervention by a psychiatrist,	amount of hearing loss	free-field speech audiometry	6 weeks, 6 months	ability to hear	not stated	6 weeks, 6 months	N/A
																									tinnitus frequency	not stated	6 weeks, 6 months
																									tinnitus handicap	questionnaire	6 weeks, 6 months
																									psychological distress	questionnaire	6 weeks, 6 months
																									tinnitus loudness	tinnitus loudness matching	6 weeks, 6 months
ICTRP049# and a	Analysis of the effectiveness of acupuncture as a therapeutic procedure in older people with tinnitus: randomized controlled trial.	Marcelo, Doi	marcelodoi21@gmail.com	Brazil	March, 2013	November, 2013	other	cross-over design	To analyze the effectiveness of acupuncture for older people with tinnitus	1- Acupuncture, 2- Waiting control	1 to 2- first treatment 5 weeks, 2 weeks wash-out, then second treatment for 5 weeks	Not stated		1-25, 2-25	60	not stated	not stated	not stated	not stated	not stated	not stated	Complain of tinnitus generated by the para-auditory system.	sensorineural hearing loss	cardiovascular disease	level of tinnitus	Tinnitus Handicap Inventory	5 and 12 weeks (ie at end of each treatment)	tinnitus improvement	Numerical Rating Scale (not defined)	5 and 12 weeks (ie at end of each treatment)	N/A	Other contact is Luciana Lozza de Moraes Marchiori [lucianamarchiori@sercomtel.com.br]. Pulsatile mentioned in ICTRP049#, not 49a. Additional exclusions: Possessing cardiac pacemaker; Possessing metallic prostheses or implants.
ISRCTN001	Priming stimulation as an enhancement of low-frequency repetitive Transcranial Magnetic Stimulation (rTMS) for the treatment of tinnitus	Berthold, Langguth	Berthold.Langguth@medbo.de	Germany	August, 2007	March, 2003	randomised controlled trials		to investigate whether priming improves therapeutic efficacy of low-frequency repetitive Transcranial Magnetic Stimulation (rTMS) in a clinical application	1- low frequency rTMS with priming stimulation, 2- standard low frequency rTMS	1- 12 days (ie 2 working weeks), 2- 12 days (ie 2 working weeks)	Not stated		32	18	70	>6months	not stated	not stated	not stated	subjective tinnitus	objective tinnitus	not stated	conductive hearing loss of more than 15 dB; treatable otologic disorder; clinically relevant psychiatric comorbidity; clinically relevant unstable internal or neurological comorbidity; history of or evidence of significant brain malformation or neoplasm or head injury; cerebral vascular events; neurodegenerative disorder affecting the brain or prior brain surgery; pregnancy	Tinnitus severity	Tinnitus Questionnaire (Goebel and Hiller, 1999)	day 12	Tinnitus severity	Tinnitus Questionnaire (German version)	18, 59 and 90 days	N/A	retrospective registration. Additional exclusions: involvement in other treatments for tinnitus at the same time; factors mitigating against the use of TMS (e.g. cardiac pace makers or other metal implants),
ISRCTN002a and b	Study protocol: Münster tinnitus randomized controlled clinical trial-2013 based on tailor-made notched music training (TMNMT)	Christo, Pantev	pantev@univ-muenster.de	Germany	March, 2014	July, 2013	randomised controlled trials		to investigate if is there statistically significant difference between treatment (TMNMT) and placebo groups	1 - tailor-made notched music training; 2 - placebo music training	1- 3 months, 2- 3 months	Yes	using G*Power3.1.5; based on Norman et al proposal that states that threshold to consider a relevant change in a health-related questionnaire is 0,5 (standard deviation) which can be interpreted as a medium effect. Thus, we chose a medium effect size of f = 0.25 for our power analysis to assure that we are able to detect the assumed minimal clinically important difference. We planned to achieve a…	1-50, 2-50	18	70	≥3 months	Not stated	Not stated	Not stated	tonal (i.e. peep- or whistle-like) tinnitus with dominant tinnitus frequencies between 1 and 12 kHz; in case of bilateral tinnitus - the dominant tinnitus frequency should not differ between ears (according to patients report).	Not stated	Not stated	severe hearing loss (> 70 dB HL) in the frequency ranges of one half octave above and below the tinnitus frequency; report of severe or acute neurological or psychiatric disorders (e.g. amnesia, dementia, epilepsy, etc.) that could limit their capability or that could result in major difficulties regarding the patients’ motivational compliance; acute otological diseases.	Tinnitus loudness	Numerical Rating Scale (loudness, 0-100)	3 months	Tinnitus loudness	Numerical Rating Scale (loudness, 0-100)	during treatment, and 4 months	Clinical Trial registration does not mention side effects	other exclusion factors: planned start of other rehabilitation therapies that might interefere with this trial, participation inanother trial, or insufficient motivation to participate; Additoinal exploratory outcome measurements: Psychological assessment - ADS-L (allemaigne depression scale); SCL-90-R (Symptom Checklist) and German hyperacusis questionnaire
																									Tinnitus annoyance	Numerical Rating Scale (annoyance, 0-100)	3 months	Tinnitus annoyance	Numerical Rating Scale (annoyance, 0-100)	during treatment, and 4 months
																									Tinnitus awareness	Numerical Rating Scale (awareness, 0-100)	3 months	Tinnitus awareness	Numerical Rating Scale (awareness, 0-100)	during treatment, and 4 months
																									Tinnitus handicap	Numerical Rating Scale (handicap, 0-100)	3 months	Tinnitus handicap	Numerical Rating Scale (handicap, 0-100)	during treatment, and 4 months
																									Tinnitus-related distress	Tinnitus Handicap Questionnaire	3 months	Tinnitus-related distress	Tinnitus Handicap Questionnaire	during treatment, and 4 months
																												not stated	Tinnitus handicap Inventory	not stated
																												not stated	Tinnitus Questionnaire	not stated
																												side effects	side effects (not defined)	not stated
ISRCTN003	Phase out as a treatment for chronic untreatable tinnitus: a double blind crossover trial	K.M. Heijneman	k.m.heijneman@kno.umcg.nl	Netherlands	April, 2007	May, 2007	other	cross-over design	to examine the effect of the Phase Out treatment on chronic incurable tinnitus in adult subjects in comparison with placebo sound	1- Phase out auditory stimulation, 2- placebo auditory stimulation	1 to 2- first treatment 1 week, 1 month wash-out, then second treatment for 1 week	Not stated		60	18	Not stated	≥3 months	Not stated	non pulsatile	Not stated	predominant tone tinnitus by history	known tinnitus etiology which would demand other treatment	Not stated	hearing loss greater than 60 decibel compared with standardized normal hearing on standard frequencies of a tone audiogram (0.25, 0.5, 1, 2, 4 and 8 kHz), acoustic neurinoma, aortic/outflow tract stenosis, pregnancy	tinnitus disappearance lasting many hours	tinnitus diary	5 and 9 weeks	Not stated	Tinnitus Handicap Inventory (THI)	5 and 9 weeks	N/A	Additional exclusions: inability to correct use of test equipment; unable to cooperate during audiologic examination
																												Not stated	Tinnitus Reaction Questionnaire (TRQ)
																												Not stated	Vital Exhaustion (VE) questionnaire
																												Not stated	Hospital Anxiety and Depression Scale (HADS)
																												Not stated	Health Survey Short Form questionnaire (SF-36)
																												Not stated	Eysenck Personality Questionnaire
																												Not stated	Type D Personality Scale
																												Not stated	Social Support Questionnaire (SSQ)
																												Not stated	Tinnitus Coping Style Questionnaire (TCSQ)
ISRCTN004a and b	Bojungikgitang and banhabaekchulchonmatang in adult patients with tinnitus, a randomized, double-blind, three-arm, placebo-controlled trial - a study protocol	Nam-Kwen, Kim	drkim@wonkwang.ac.kr	Republic of Korea	March, 2010	March, 2009	randomised controlled trials		to establish the basic clinical efficacy and safety data for bojungikgitang and banhabaekchulchonmatang, which are approved as herbal medications by the Korea Food and Drug Administration in patients with tinnitus	1- bojungikgitang (tea), 2-banhabaekchulchonmatang (tea), 3- placebo (tea)	1- 8 weeks, 2- 8 weeks, 3- 8 weeks	Yes	The mean and standard deviation of the expected difference scores in Tinnitus Handicap Inventory were 6.550 and 6.778 between the experimental and control group. A given formula was used to estimate sample size for a 2-group trial. Calculations were performed using 80% power, a 5% significance level, and a 25% drop-out rate. the required sample size was approximately 22 participants for each grou…	1- 40, 2- 40, 3- 40	19	not stated	≥3 months	both intermittent and constant	not stated	not stated	subjective tinnitus	not stated	not stated	underlying disease or history (otitis media, acoustic tumour; intracranial tumour; inner ear malformation; head trauma; ototoxic drug medication); pregnancy; auditory surgery, major surgery or a blood transfusion within the last month; diseases that affect the absorption of drugs or disordered digestion after surgery related to the disease; history of neuropsychiatic abnormality (manic depression…	difficulties due to tinnitus	Tinnitus Handicap Inventory	4, 8 and 10 weeks	not stated	Acoustic Examination	4, 8 and 10 weeks	In the registered protocol, safety variables, acoustic examination and vital signs are all specified as primary (not secondary) outcomes. In the clinical trial registration, another primary safety outcome is brain computed tomography (CT)	In the registered protocol Dong-Hyo Lee is the contact [secretop17@naver.com]. Additional exclusion: receiving other forms of tinnitus treatment, participation in other trials within last month; drug hypersensitivities or allergies
																												tinnitus loudness	Numerical Rating Scale (tinnitus loudness, 100mm line)	4, 8 and 10 weeks
																												tinnitus impact on life	Numerical Rating Scale (tinnitus impact on life, 100mm line)	4, 8 and 10 weeks
																												health outcome	EuroQol 5 Dimension (EQ-5D)	8 and 10 weeks
																												health outcome	Health Utilities Index Mark 3 (HUI3)	8 and 10 weeks
																												safety	complete blood cell count, erythrocyte sedimentation rate and blood chemistry	8 weeks
																												safety	antero-posterior chest film	8 weeks
																												safety	urine analysis	8 weeks
																												safety	vital signs	4 and 8 weeks
																												health outcome	adverse events and serious adverse events	throughout the trial
ISRCTN005a and b	Acupuncture at local and distant points for tinnitus: study protocol for a randomized controlled trial	Cun-Zhi, Liu	lcz623780@126.com	China	November, 2012	March, 2012	randomised controlled trials		to evaluate the efficacy of acupuncture at local points in combination with distal points in subjective tinnitus patients	1- acupuncture at local and distal acupoints, 2- acupuncture at local acupoints and distal non-acupoints, 3- acupuncture at local non-acupoints and distal points, 4- acupuncture at local and distal non-acupoints	1 to 4- 4 weeks	Yes	Based on prevous data for the Visual Analogue Scale of tinnitus loudness (20 point group difference), and a standard deviation of 25.9 acupuncture group and 23.8 sham control group, a formula was used for a four-group trial. Calculations are performed using 80% power, a 5% significance level (two-side). The required sample size is approximately 24 participants for each group. We plan to enroll a …	1- 28, 2- 28, 3- 28, 4- 28	18	65	≥3 months	not stated	not stated	not stated	subjective tinnitus	objective tinnitus	not stated	underlying disease or history (cerebral vascular events, neurodegenerative disorders, otitis media, acoustic tumor, prior brain surgery, inner ear malformation, head trauma, ototoxic drug medication); pregnancy	subjective tinnitus loudness	Numerical Rating Scale (tinnitus loudness)	4 and 8 week	tinnitus severity	Tinnitus Handicap Inventory	not stated	Registered trial protocol states THI secondary outcome timepoints are 4 and 8 weeks, tone and noise parameters includes 4 weeks.	A clinically significant difference between groups is taken as at least a 20 point difference on the Visual Analogue Scale (tinnitus loudness), based on previously published studies [Nilsson et al. 1992 Scand Audio]. Additional exclusions: breastfeeding. Additional contact: Lin-Peng Wang [wlp5558@sina.com]
																									subjective tinnitus annoyance	Numerical Rating Scale (tinnitus annoyance	4 and 8 weeks	tone and noise parameters of tinnitus	tinnitus matching	8 weeks
																												perceived credibility of acupuncture	Treatment Credibility Scale (TCS)	4 weeks
																												adequacy of blinding	rating of adequacy of blinding	4 weeks
																												discomfort, bruising, nausea, feeling faint etc	adverse events	after each treatment
ISRCTN006	Pragmatic trial to find out if the additional use of Ginkgo Biloba extract EGb 761® in patients with chronic tinnitus may influence the properties of the tinnitus retraining therapy positively	Susanne, Kraft	susanne.kraft@schwabe.de	Switzerland	May, 2014	June, 2014	randomised controlled trials		to find out whether the herbal Ginkgo Biloba extract EGb 761®has a positive (enhancing) effect on the success of Tinnitus Retraining Therapy training	1- Tinnitus retraining therapy, with Ginkgo Boliba extract (tablet), 2- Tinnitus Retraining Therapy alone	1- 6 months, 2- 6 months	Not stated		300	30	not stated	>3months	not stated	not stated	Tinnitus is the main complaint, Tinnitus stage according to Biesinger 2 or higher at baseline	not stated	Drug-induced tinnitus	Tinnitus in the context of hearing loss, noise or mental stress	Acute or chronic otitis media or vestibular neuritis; ongoing psychiatric disorder, such as major depression, generalized anxiety disorder, schizophrenia; severe cardiac or circulatory disorder; severe renal or hepatic dysfunction or coagulation disorder; insulin-dependent diabetes mellitus; active malignant disease (exception: prostate cancer which does not require other than hormone treatment w…	Otological status	Pure tone audiometry	6, 12 and 24 weeks	safety	physical examinations (not defined)	6, 12 and 24 weeks	N/A	6 months follow up optional, with 36 and 48 weeks outcome assessments. As well as tinnitus, other cochlear or vestibular symptoms may be present but less annoying than the tinnitus; knownm hypersensitivity to Ginkgo biloba extract or to excipients contained in the tablets; breast-feeding
																									Otological status	speech audiometry	6, 12 and 24 weeks	safety	vital signs (not defined)	6, 12 and 24 weeks
																									not stated	Tinnitus Questionnaire		safety	safety laboratory examinations (not defined)	6, 12 and 24 weeks
																									not stated	Hospital Anxiety and Depression Scale
																									not stated	Perceived Stress Questionnaire
																									not stated	Sheehan Disability Scale
																									not stated	Hyperacusis Questionnaire (GÜF)
																									Tinnitus loudness	Numerical Rating Scale (loudness)
																									Tinnitus annoyance	Numerical Rating Scale (annoyance)
ISRCTN007	Intratympanic dexamethasone plus melatonin versus melatonin in the treatment of acute idiopathic tinnitus	Felician, Dorin Chirtes	felicianchirtes@yahoo.com	Romania	November, 2013	December, 2013	randomised controlled trials		to assess whether intratympanic dexamethasone in association with oral melatonin is better than oral melatonin alone in the treatment of acute idiopathic tinnitus	1- melatonin (tablet) plus dexamethasone (intratympanic injection), 2-melatonin (tablet) plus placebo (intratympanic injection)	1-2 combined treatments for 7 days, followed by 8 weeks melatonin only	Not stated		60	18	not stated	acute (not defined)	not stated	not stated	not stated	not stated	patients with identifiable causes of acute tinnitus	not stated	not stated	tinnitus loudness	Numerical Rating Scale (loudness, 1-10)	3 months	side effects	acute otitis media	not stated	N/A	Retrospectively registered. Improvement defined as a 2-point reduction of tinnitus loudness (10-point scale), 10% reduction of tinnitus awareness score, and >20-point reduction in Tinnitus Handicap Inventory score. Cure is defined as a reduction in tinnitus awareness score to 0%.
																									tinnitus awareness	Tinnitus awareness (percentage, 0-100)	3 months	side effects	persistent eardrum perforation	not stated
																									not stated	Tinnitus Handicap Inventory		side effects	vertigo	not stated
																												side effects	hearing loss	not stated
ISRCTN009	Randomised, double-blind trial to compare the treatment effects of Ginkgo biloba extract EGb 761®and pentoxifylline in patients with sub-chronic and chronic tinnitus focussing on psychosocial problems	Susanne, Kraft	susanne.kraft@schwabe.de	Czech Republic	June,2012	July, 2012	randomised controlled trials		compare the effectiveness of Ginkgo biloba extract EGb 761® and a standard medication for tinnitus (Pentoxifylline) in patients suffering from tinnitus for more than 3 months with psychological and social problems caused by the tinnitus	1- Ginkgo biloba extract EGb 761 (tablet) plus placebo (tablet), 2- pentoxifylline (tablet) plus placebo (tablet)	1- 12 weeks, 2- 12 weeks	Not stated		1-100, 2-100	40	Not stated	>3 months	Not stated	Not stated	Tinnitus is the main complaint. Annoyance ≥3 (0-10 scale). Abridged Tinnitus Questionnaire (Mini-TQ) ≥5	Tinnitus is maskable with noise masking.	Currently taking any treatments for tinnitus, Drug-induced tinnitus	other cochlear or vestibular symptoms may be present but less annoying than tinnitus	Acute or chronic otitis media or vestibular neuritis; Significant cardiac or circulatory disorder; Severe or unstable angina pectoris; Decompensated congestive heart failure; Significant coronary sclerosis or history of myocardial infarction diastolic blood pressure above 115 mmHg; Hypotension with systolic blood pressure below 110 mmHg and/or diastolic blood pressure below 70 mmHg; Clinically si…	not stated	Abridged Tinnitus Questionnaire (Mini-TQ)	6 and 12 weeks	not stated	Hospital Anxiety and Depression Scale (HADS)	6 and 12 weeks	N/A	Funder is Dr Willmar Schwabe GmbH & Co. KG, Karlsruhe, Germany. Additional exclusion: Known hypersensitivity to Ginkgo biloba extract, pentoxifylline or other methylxanthine substances, or to excipients contained in the tablets.
																									tinnitus loudness	Numerical Rating Scale (loudness, 0-10)	12 weeks	not stated	Sheehan Disability Scale	6 and 12 weeks
																									tinnitus annoyance	Numerical Rating Scale (annoyance, 0-10)	12 weeks	not stated	Pure Tone Audiometry	12 weeks
																												not stated	Speech Audiometry	12 weeks
																												safety	Physical examination	12 weeks
																												safety	Otological examination	12 weeks
																												safety	Vital signs	12 weeks
																												safety	ECG	12 weeks
																												safety	Laboratory tests	12 weeks
																												safety	Adverse events	4, 6, 8, and 12 weeks
ISRCTN010	Does amplification alleviate the distress caused by tinnitus in patients with mild hearing loss?	Nick, Thyer	n.j.thyer@leeds.ac.uk	UK	November, 2012	January, 2013	before after studies		to evaluate if amplification provided by digital hearing instruments using open fit technology combined with counselling, giving advice and information alleviates the tinnitus distress measured by the Tinnitus Mini Questionnaire in patients with a mild hearing loss.	1- Hearing aid fitting and counselling	1- indefinitely	Not stated		40	18	80	Not stated	Not Stated	Not stated	distressing tinnitus defined by Tinnitus Functional Index > 24	referred to Audiology for tinnitus management by general practitioner (GP), audiologist or ENT	Not stated	Any hearing threshold > 20 dB in either ear	Not stated	tinnitus severity	Tinnitus Functional Index	6 weeks	Not stated	Not stated	Not stated	N/A	Additional contact: Peter Byrom [peter.byrom@rothgen.nhs.uk]. Additional inclusion: voluntary informed consent given; psychosocially, mentally and physically able to fully comply with the protocol including adhering to follow-up schedules and requirements and filling out forms. Open-fit hearing aid fitting verified by Real EarMeasurement.
ISRCTN011a and b	Design of a placebo-controlled, randomized study of the efficacy of repetitive transcranial magnetic stimulation for the treatment of chronic tinnitus	Michael, Landgrebe	michael.landgrebe@medbo.de	Germany	April, 2008	November, 2007	randomised controlled trials		to evaluate the efficacy of low-frequency repetitive Transcranial Magnetic Stimulation (rTMS) in the treatment of chronic tinnitus	1- rTMS, 2- sham rTMS	1- 2 weeks, 2- 2 weeks	Yes	Based upon our clinical experience, a difference of 5 points in tinnitus score (range: 0 – 80) according to the Tinnitus Questionnaire is both clinically relevant and observable in a study setting [34], and 0.486 is a conservative estimate of the effect size [15,23,25,34]. Requiring a power (1-β) of 0.80 for detection of such an effect with a two-sided unpaired t-test (at a level of α = 0.05) lea…	1- 75, 2- 75	18	70	>6 months	not stated	not stated	Tinnitus Handicap Inventory ≥38	not stated	objective tinnitus	Age-adjusted normal sensorineural hearing	conductive hearing loss of more than 15 dB in either of the measured standard frequencies; clinically relevant psychiatric co-morbidity as judged by an experienced psychiatrist; concomitant treatment with psychotropic drugs; history or evidence of significant brain malformation or neoplasm, head injury, cerebral vascular events, neurodegenerative disorder affecting the brain or prior brain surger…	tinnitus severity	Tinnitus Questionnaire (Goebel and Hiller 1992)	day 12	tinnitus severity	Tinnitus Questionnaire (Goebel and Hiller 1992)	days 5, 12, 18, and weeks 10 and 26	Clinical Trial registration states that 138 is the target number of participants, but published protocol clarifies to get this number (accounting for drop out), 150 will be randomized. Clinical Trial registration states follow up in days (67 and 181) instead of weeks (10 and 26). The Tinnitus Severity Scale and Clinical Global Impression Scale were intended to be administered according to the pro…	Primary contact on Clinical trial registration is Goeran, Hajak [goeran.hajak@medbo.de]. Retrospectively registered. Based upon our clinical experience, a difference of 5 points in tinnitus score (range: 0 – 80) according to the Tinnitus Questionnaire is both clinically relevant and observable in a study setting [Kleinjung et al. Otolaryngol Head Neck Surg 2007, 137:589-595]. Additional exclusion…
																												tinnitus severity	Tinnitus Handicap Inventory	days 5, 12, 18, and weeks 10 and 26
																												quality of life	Short Form 12 health Survey	days 5, 12, 18, and weeks 10 and 26
																												depressive symptoms	Beck Depression Inventory	days 5, 12, 18, and weeks 10 and 26
																												psychometric parameters of tinnitus	Tinnitus Minimum masking Level	day 18
																												psychometric parameters of tinnitus	Tinnitus loudness matching	day 18
																												structural neuroplastic adaptation process	voxel-based morphometry (VBM)	day 12
																												functional neuroplastic adaptation process (cortical excitability)	paired pulse TMS	day 12
PubEMCIN_004	A cluster randomised trial of an internet-based intervention program for tinnitus distress in an industrial setting.	Jo-Anne, Abbot	jmabbott@swin.edu.au	Australia	38(3), 2009	June 2006	randomised controlled trials		to test the effects of a therapist-supported, Internet delivered CBT program for tinnitus distress in an industrial setting.	1- Internet based Cognitive Behaviour Therapy, 2- Internet based information only (control)	1- 6 weeks, 2- 6 weeks	Not stated		1- 32, 2- 24	18	65	≥3 months	not stated	not stated	not stated	Not stated	Not stated	not stated	Not stated.	Tinnitus distress	Tinnitus Reaction Questionnaire (TRQ)	6 weeks	Depression	Depression Anxiety and Stress Scale (DASS)	6 weeks, 7-10 7 weeks	N/A	High numbers of drop outs from the study. Of the 32 allocated to the experimental condition on 8 received all the intervention and completed the post measures. Of the 24 in the control group, 16 completed and the control intervention and post measures. Intention-to-treat analyses conducted.
																												Anxiety	Depression Anxiety and Stress Scale (DASS)	6 weeks, 7-10 7 weeks
																												Stress	Depression Anxiety and Stress Scale (DASS)	6 weeks, 7-10 7 weeks
																												Quality of life	WHOQOL-BREF	6 weeks, 7-10 7 weeks
																												occupational health	Occupational Stress Inventory	6 weeks, 7-10 7 weeks
																												not stated	Personal Resources Questionnaire	6 weeks, 7-10 7 weeks
																												tinnitus loudness	Numerical Rating Scale (loudness, 0-10)
																												tinnitus annoyance	Numerical Rating Scale (annoyance, 0-10)
																												control over tinnitus	Numerical Rating Scale (control, 0-10)
																												sleep quality	Numerical Rating Scale (sleep quality, 0-10)
PubEMCIN_005	Tinnitus sensation pre and post nutritional intervention in metabolic disorders	Thamine, Almeida	thaminedealmeida@gmail.com	Brazil	December, 2009	not stated	before and after studies		to compare the severity of tinnitus, pre and post nutritional intervention, in subjects with metabolic disorders by using the Tinnitus Handicap Inventory severity	1- diet nutritional monitoring (Nutritional Invervention Program to Tinnitus)	1- approximately 7 months	Not stated		21	40	82	not stated	not stated	not stated	not stated	not stated	not stated	Tinnitus in the context of metabolic disorder (diganosed by laboratory exams: fast glucose levels, cholesterol, triglycerides)	not stated	Tinnitus severity	Tinnitus Handicap Inventory (THI)	after nutritional intervention (not defined)	Audiology	Hearing (not defined)	after nutritional intervention (not defined)	changes in hearing not reported in Results section	Metabolism results reported as changes in hypercholesterolemia, hypergylcemia, and hypertriglyceridemia
																												Audiology	Speech Reception Thresholds	after nutritional intervention (not defined)
																												Audiology	Speech Recognition index	after nutritional intervention (not defined)
																												Metabolism	complete blood cell count
																												Metabolism	cholesterol levels and fractions
																												Metabolism	triglycerides
																												Metabolism	fasting glucose test
PubEMCIN_007	Effect of lyophilized powder made from enzymolyzed honeybee larvae on tinnitus-related symptoms, hearing levels, and hypothalamus-pituitary-adrenal axis-related hormones	Matsuhiro, Aoki	aoki@gifu-u.ac.jp	Japan	May-June, 2012	November, 2009	randomised controlled trials		to investigate the effect of honeybee larvae on tinnitus-related symptoms and the HPA-axis-related hormones	1 - lyophilized powder of enzymolyzed honeybee larvae (tablet), 2 - placebo (hydrogenated dextrin tablet)	1- 12 weeks, 2- 12 weeks	Yes	A sample size of 28 subjects was considered to be necessary for the study to obtain a one-sided 5% significance level and a power of 80%	1-30, 2-30	18	not stated	> 6 months	not stated	not stated	not stated	unilateral tinnitus	not stated	not stated	subjects with food and drug allergies, bipolar disorders, schizophrenia, alcoholism or drug dependance, those who had undergone major surgery within 1 mo, who had used antidepressants, or who were pregnant	impact of tinnitus on daily living	Tinnitus Handicap Inventory	12 weeks	hearing levels	audiometry (pure-tone thresholds at 0.125, 0.25, 0.5, 1, 2, 4 and 8 kHz)	12 weeks	N/A	Additional inclusion: willingness to not take additional forms of treatment for tinnitus ( i.e. antidepressants , antipsychotics, anxiolytics, or hypnotics) during the trial. Subjects were randomized in alternating sequences so it is unclear whether it is really randomised. The study was enrolled in the University Hospital Medical Information Network Clinical Trials Registry in Japan (UMIN0000030…
																									tinnitus severity	Numerical Rating Scale (tinnitus severity, 10-cm line)	12 weeks	levels of neuroendocrine hormones (hypothalamus-pituitary-adrenal axis-related hormones)	levels of serum cortisol (CORT), serum dehydroepiandrosterone sulfate (DHEAS), serum prolactin, serum aldosterone, plasma arginine-vasopressin, serum estradiol, serum free testosterone, the CORT/DHEAS ratio	12 weeks
PubEMCIN_008	“Heidelberg Neuro-Music Therapy” for chronic-tonal tinnitus - treatment outline and psychometric evaluation	Heike, Argstatter	heike.argstatter@dzm-heidelberg.de	Germany	August, 2012	not stated	non-randomised controlled trials or case control studies		to develop and evaluate an neuro-music therapy concept, the Heidelberg Neuro-music therapy	1- Neuro-music therapy (standard), 2-Neuro-music therapy (compact), 3- psychological control therapy with placebo music therapeutic elements	1- 10 weeks, 2- 5 days, 3- 5 weeks (unclear)	Yes	Based on data from a pilot study, we calculated the a priori power and thus estimated the minimum control group size with the power analysis programme GPOWER to n=15. With respect to potential dropouts we included n = 16 patients in the Placebo Therapy group.	1-64, 2-69, 3-18	18	not stated	≥6 months	not stated	not stated	not stated	tinnitus can be musically compiled (distinct frequency)	not stated	not stated	psychiatric co-morbidity	tinnitus distress	Tinnitus Questionnaire (German version, Goebel and Hiller)	discharge, and 6 months follow up (unclear)	not stated	not stated	not stated	N/A	Overall contact time for group 3 same as for group 1, but unclear if the duration was the same. Any patient who has scores differing for more than 5.8 points between two measurement points has achieved a clinically relevant change - either a reliable amelioration (reduction by more than 5.8 points) or a reliable deterioration (increase by more than 5.8 points). All patients having scores differin…
PubEMCIN_009	Long-term effects of the “Heidelberg Model of Music Therapy” in patients with chronic tinnitus	Heike, Argstatter	heike.argstatter@dzm-heidelberg.de	Germany	September, 2012	August, 2010	other	Long-term follow-up	to assess the sustainable efficiency and explore factors possibly moderating the chance for therapy success or failure	1- Neuro-music therapy (compact)	1- 5 days	Not stated		206	18	Not stated	≥6 months	Not stated	Not stated	Not stated	patients attenreceiving neuro-music therapy from October 2004 to June 2009	not stated	hearing loss in pure tone audiometry no greater than 50 dB HL up to the frequency region of their estimated tinnitus pitch (if necessary patients have to be provided with hearing aids).	psychiatric disorder	Tinnitus characteristics	questionnaire (authors own)	on discharge and up to 5.4 years after therapy	Not stated	not stated	not stated	N/A	inclusion/exclusion criteria is at time of admission, not at start of this study. Additional exclusion: Patients taking part in evaluative clinical trials were excluded due to the extra amount of assistance and additional measurement procedures typical for clinical trial. The most relevant twelve items of the German Version of the Tinnitus Questionnaire which have proven to be most sensitive to c…
																									Therapy satisfaction	questionnaire (authors own)
																									Subjective therapy outcome	questionnaire (authors own)
																									Therapy evaluation	questionnaire (authors own)
																									Subsequent treatment attempts	questionnaire (authors own)
																									Tinnitus severity and tinnitus related distress	Mini-Tinnitus Questionnaire
PubEMCIN_012	Gabapentin effectiveness on the sensation of subjective idiopathic tinnitus: a pilot study	Mehdi, Bakhshaee	mehbakhsh@yahoo.com; m-bakhshaee@mums.ac.ir	Iran	May, 2008	July, 2004	non-randomised controlled trials or case control studies		evaluated the effectiveness of gabapentin in decreasing subjective features of idiopathic subjective tinnitus	1- gabapentin (Neurontin, tablet), 2- placebo (tablet)	1- 4 weeks, 2- 4 weeks	Not stated		73	36	81	≥6 months	constant	Non-pulsatile	Tinnitus Questionnaire >30	idiopathic, subjective tinnitus	not stated	not stated	Active Meniere’s disease, impaired renal function with a creatinine clearance <60 ml/min, concurrent treatment with centrally acting medication(s) that cause sedation, signs or symptoms that suggest an intracranial disease or vestibular disorder, hearing loss with a conductive or surgically cor- rectable component, sensorineural hearing loss with well- known etiology such as noise induced hearing…	tinnitus loudness	tinnitus loudness matching (by audiometry)	4 weeks	tinnitus severity	Tinnitus Severity Index (TSI)	throughout the study	N/A	High number of drop outs: "at the end 30 participants completed the protocol". Active treatment supplied by Pfizer Pharmaceuticals. After intervention no sound perception (normal) was considered as a complete response and improvement in the perception level of loudness for at least one scale was considered as a partial response and when there was no change in this level it was considered as no re…
																									perceived tinnitus handicap	Tinnitus Questionnaire (Persian version, TQ)	4 weeks	side effects	side effects (not defined)	throughout the study
PubEMCIN_016	Effect of Tinnitus Retraining Therapy on the loudness and annoyance of tinnitus: a controlled trial	Carol A., Bauer	cbauer@siumed.edu	USA	July 2010	not stated	non-randomised controlled trials or case control studies		to examine the efficacy of TRT in reducing the sensation and impact of moderate to severe tinnitus when compared with a control treatment of general health counseling with placebo sound therapy	1- Tinnitus Retraining Therapy (TRT) with counselling and personal digital assistant for sound therapy, 2- control group with psychoeducation and personal digital assistant for sound therapy	1- 3 months, 2- 3 months	Not stated		1- 21, 2- 22	18	75	≥1 year	constant	not stated	Tinnitus Handicap Inventory ≥36	subjective stable tinnitus	current treatment for tinnitus or psychological conditions	normal to near-normal hearing in the speech frequencies (average pure-tone thresholds for 0.5, 1, 2, and 4 kHz ≤ 30 dB HL), Beck Depression Inventory (BDI) total < 30, No evidence of suicidal ideation (BDI item #9), No evidence of hyperacusis, as determined by questionnaire and LDL	wearing hearing aids, known documented hearing loss, subjective hearing loss, medication including aspirin and nonsteroidal anti-inflammatories	tinnitus severity	Tinnitus Handicap Inventory (THI)	12 and 18 months	tinnitus awareness	Numerical Rating Scale (tinnitus awareness, undefined)	6, 12 and 18 months	N/A	Another useful measure of a therapy is the number of people who meet a clinically relevant benchmark of improvement and the degree of improvement. On several meaningful indices, such as the THI, rated bothersomeness, and annoyance, a greater number of TRT participants attained the benchmark of 50% or better improvement, compared to control participants. Author emailed to confirm that recruitment …
																									not stated	Hyperacusis questionnaire (adapted from Dauman and Bouscau-Faure, 2005)	6, 12 and 18 months	tinnitus intrusiveness	Numerical Rating Scale (tinnitus annoyance, undefined)	6, 12 and 18 months
																									not stated	Tinnitus Effects Questionnaire		tinnitus negative impact on daily life	Numerical Rating Scale (tinnitus negative impact on daily life, undefined)	6, 12 and 18 months
																									not stated	lifestyle inventory questionnaire (TIQ, authors own)
																									not stated	sound threshold determinations for BBN and 0.5-, 1-, 2-, and 4-kHz tones
																									tinnitus loudness	tinnitus loudness matching (by audiometry)
PubEMCIN_020a and b	Qigong for the treatment of tinnitus: a prospective randomized controlled study	Berthold, Langguth	Berthold.Langguth@medbo.de	Germany	September, 2010	not stated	randomised controlled trials		to evaluate the effect of a Qigong intervention on patients with tinnitus.	1- Qigong (mindful exercise), 2- waiting list control	1- 5 weeks, 2- 5 weeks	not stated		1- 40, 2- 40	18	70	≥ 3 months	not stated	not stated	not stated	not stated	not stated	normal audiogram, regular middle ear status	severe medical or psychiatric comorbidity	Tinnitus severity	Tinnitus Beeinträchtigungs Fragebogen (TBF12, Greimel et al. 2000)	5 weeks, 1 and 3 months	not stated	not stated	not stated	N/A	Sample size after losses to follow up. Side effects were reported in the results section, but not stated in the methods.
																									Tinnitus severity	Numerical Rating Scale (annoyance, 0–10)	5 weeks, 1 and 3 months
PubEMCIN_023	Outcomes of long-term outpatient tinnitus-coping therapy: psychometric changes and value of tinnitus-control instruments	Philipp, Caffier	philipp.caffier@charite.de	Germany	December, 2006	not stated	non-randomised controlled trials or case control studies		A long-term observation of patients with compensated tinnitus (cT) or decompensated tinnitus (dT) during a 2-yr outpatient Tinnitus-Coping Therapy (TCT) to evaluate the changes of tinnitus-related distress, defined by psychometric data.	1- Tinnitus Coping Therapy, with tinnitus control instruments , 2- Waiting list control (received treatment after 12 months), 3- Tinnitus Coping Therapy, without tinnitus control instruments	1- 12 months, 2- 12 months, 3- 12 months	Not stated		1. 20, 2-20, 3-30	18	80	>6months	not stated	not stated	not stated	not stated	not stated	not stated	Meniere's disease; vestibular schwanomma	Tinnitus-associated psychological and psychosocial complaints	Tinnitus questionnaire (Goebel and Hiller, 1999)	24 months	Tinnitus-associated psychological and psychosocial complaints	Tinnitus questionnaire (Goebel and Hiller, 1999)	6 and 12 months	N/A	TCT is a modified version of Tinnitus Retraining Therapy. Tinnitus Control Instruments are noise generators or hearing aids. Control group after 1 year received Tinnitus Coping Therapy with tinnitus control instruments (as in Group 1). One year follow-up included active intervention given to control group.
																									tinnitus loudness	Numerical Rating Scale (loudness)	24 months
																									tinnitus annoyance	Numerical Rating Scale (annoyance)	24 months
																									tinnitus awareness	Numerical Rating Scale (awareness)	24 months
																									tinnitus severity	Questionnaire on tinnitus-specific complaints (authors own)
PubEMCIN_024	Simvastatin and Ginkgo biloba in the treatment of subacute tinnitus: a retrospective study of 94 patiens	Martin, Canis	martin.canis@med.uni- muenchen.de	Germany	Jan Feb, 2011	January, 2004	non-randomised controlled trials or case control studies		to assess whether a reduction of serum cholesterol by 3-hydroxy-3-methylglutaryl coenzyme A reductase inhibitors (simvastatin) may result in a relief of subacute tinnitus	1- Simvastatin (tablet), 2- control group (Ginkgo biloba, tablet))	1- 4 months, 2- 4 months	Not stated		1- 58, 2- 36	18	80	2-12 months	not stated	not stated	Tinnitus Questionnaire [Goebel and Hiller, 1994] score = 30 to 60 (moderate to severe intensity)	subacute tinnitus	objective or retrocochlear tinnitus; Meniere's disease; previously been treated for tinnitus	serum LDL cholesterol between 130 and 160 mg/dL without any history of cardiocirculatory disease or more than one further risk factor such as hypertension, diabetes, positive family history, smoking, HDL cholesterol lower than 40 mg/dL or age (female > 55 years, male > 45 years).	other disorders of the inner ear with known cause; subacute, conductive, psychogenic hearing loss; diseases in which there are contraindications to use simvastatin such as active liver disease, cholostasis, persisting elevation of serum transaminases or myopathy; patients under treatment with drugs known to critically interact with atorvastatin such as immunosuppressive substances, fibrates or ni…	perception of tinnitus	Tinnitus Questionnaire (Goebel and Hiller)	4 months	tinnitus loudness	tinnitus masking	4 months	N/A	Main question: does lowering elevated serum cholesterol levels by administration of simvastatin result in a relief of subacute tinnitus? Unclear differentiation between cochlear and retrocochlear tinnitus ( retrocochlear is in exclusion citeria, and there is definition only for cochlear tinnitus from the point of masking level). Pure tone audiometry was done for all conventional frequencies (0.12…
																												frequency of tinnitus	tinnitus matching	4 months
																												hearing thresholds	pure tone audiometry at frequencies of 3, 4, 6 and 8 kHz	4 months
																												not stated [serum lipid levels]	serum levels of total cholesterol, HDL cholesterol, LDL cholesterol, triglycerides , lipoprotein	4 months
PubEMCIN_028	Worldwide experience with sequential phase-shift sound cancellation treatment of predominant tone tinnitus	Daniel, Choy	dchoy@nyc.rr.com	USA	April, 2010	2000	before and after studies		to collect clinical data from other centres in order to abolish author bias and to assess whether findings from other centres would support our original data.	1- sequential phase-shift sound wave treatment	1- indefinitely	not stated		493	20	82	not stated	not stated	not stated	not stated	not stated	not stated	not stated	not stated	tinnitus volume	computerised tinnitus volume assessment	not stated	side effects	side effects (not defined)	not stated	N/A	Responder to treatment was based on ≥6dB tinnitus volume reduction.
				UK
				Belgium
				Italy
				Malaysia
PubEMCIN_029	Effectiveness of theta-burst repetitive transcranial magnetic stimulation for treating chronic tinnitus	Chon-Haw, Tsai	hugo.chung@msa.hinet.net	Taiwan	August, 2011	not stated	randomised controlled trials		to study the efficacy of theta-burst rTMS in patients with chronic tinnitus, using a noninvasive, EEG-based and radiation-free technique of navigating the auditory cortex	1-rTMS at 5 Hz over left auditory cortex, 2-sham rTMS	1- 12 days, 2- 12 days	not stated		22	20	76	≥6 months	not stated	not stated	not stated	not stated	not stated	not stated	intracranial space-occupying lesions; anatomical abnormalities; known history of metal implantation, head injury, stroke or epilepsy	tinnitus severity	Tinnitus Questionnaire (Hallam)	19 days and 1 month 12 days	tinnitus-related emotional distress	Subscales of the TQ (emotional distress, cognitive distress, intrusiveness, auditory perceptual difficulties, sleep disturbance, somatic complaints)	19 days and 1 month 12 days	N/A	Took 'quasi-randomized' as randomized. Outcomes tested at 1 week and 1 month after treatment. Success defined as a reduction in TQ by >5 points
																									tinnitus severity	Tinnitus Handicap Inventory	19 days and 1 month 12 days	tinnitus-related cognitive distress	Subscales of the TQ (emotional distress, cognitive distress, intrusiveness, auditory perceptual difficulties, sleep disturbance, somatic complaints)	19 days and 1 month 12 days
																									tinnitus loudness	tinnitus loudness matching	19 days and 1 month 12 days	tinnitus intrusiveness	Subscales of the TQ (emotional distress, cognitive distress, intrusiveness, auditory perceptual difficulties, sleep disturbance, somatic complaints)	19 days and 1 month 12 days
																									tinnitus frequency	tinnitus frequency matching	19 days and 1 month 12 days	tinnitus-related auditory perceptual difficulties	Subscales of the TQ (emotional distress, cognitive distress, intrusiveness, auditory perceptual difficulties, sleep disturbance, somatic complaints)	19 days and 1 month 12 days
																												tinnitus-related sleep disturbance	Subscales of the TQ (emotional distress, cognitive distress, intrusiveness, auditory perceptual difficulties, sleep disturbance, somatic complaints)	19 days and 1 month 12 days
																												tinnitus-related somatic complaints	Subscales of the TQ (emotional distress, cognitive distress, intrusiveness, auditory perceptual difficulties, sleep disturbance, somatic complaints)	19 days and 1 month 12 days
PubEMCIN_031	Specialised treatment based on cognitive behaviour therapy versus usual care for tinnitus: a randomised controlled trial	Rilana, Cima	r.cima@maastrichtuniversity.nl	Netherlands	May, 2012	September, 2008	randomised controlled trials		to assess effectiveness of a stepped-care approach, based on cognitive behaviour therapy, compared with usual care in patients with varying tinnitus severity	1- specialised care of cognitive behaviour therapy with sound-focused tinnitus retraining therapy, 2- usual care	1- 8 months, 2- 8 months	not stated		1-245, 2-248	18	not stated	not stated	not stated	not stated	referred to our centre with a primary complaint of tinnitus	subjective tinnitus	not stated	not stated	pathological changes that needed immediate medical care	Health-related quality of life	Health Utilities Index (HUI) mark 3	8 and 12 months	negative affect	Hospital Anxiety and Depression Scale	3, 8 and 12 months	N/A	Additional exclusion: health issues that impaired attendance or prevented participation (eg, terminal illness or physical disability), or had undergone treatment at our centre within 5 years before trial enrolment. Non-response was defined as missed measurements at one or more follow-up assessments; participants leaving the trial permanently and informing investigators were regarded as having dro…
																									tinnitus severity	Tinnitus Questionnaire (Hallam)	8 and 12 months	catastrophic misinterpretations of the tinnitus sound	Tinnitus Catastrophising Scale (adapted by the authors from the Pain Catastrophising Scale)	3, 8 and 12 months
																									tinnitus impairment	Tinnitus Handicap Inventory	8 and 12 months	Fear (tinnitus)	Fear of Tinnitus Questionnaire (FTQ, authors own)	3, 8 and 12 months
PubEMCIN_034	Reduction of tinnitus severity by the centrally acting muscle relaxant cyclobenzaprine: an open-lebel pilot study	Ana Belen, Elgoyhen	abelgoyhen@gmail.com	Brazil	January, 2012	February, 2008	Before and after studies		to analyse and compare the effect of several centrally acting muscle relaxant drugs on tinnitus: Cyclobenzaprine, Orphenadrine, Tizanidine, Eperisone	1- Cyclobenzaprine (dose1, tablet), 2- Cyclobenzaprine (dose2, tablet), 3- Orphenadrine (tablet), 4- Tizanidine (tablet), 5- Eperisone (tablet)	1 to 5- 12-14 weeks	not stated		1-12, 2-3, 3-14, 4-6, 5-14	18	75	>5 months	not stated	not stated	Tinnitus Handicap Inventory≥20	not stated	not stated	not stated	Treatable otological disorder, serious or unstable medical or psychiatric condition, alcohol or drug abuse, hypersenstivity to the medication or any component of the product; pregnancy	Tinnitus impairment	Tinnitus Handicap Inventory (THI)	12-14 weeks	not stated	Clinical Global Impression Score	2, 4, 8, 12 and 16 weeks	N/A	Some of the intervention groups had specific exclusion criteria: see table 2 in the original paper. According to recent findings, positive response was defined as a minimum THI change of 7 points (Zemen et al, 2011).
				Germany																								psychoacoustic measure of tinnitus	tinnitus pitch match	2, 4, 8, 12 and 16 weeks
																												psychoacoustic measure of tinnitus	tinnitus minimum masking level	12 weeks (subset of patients only)
																												side effects	side effects (not defined)	throughout the trial
PubEMCIN_037	Neuromonics Tinnitus Treatment: Third Clinical Trial	Paul B, Davis	p.b.davis@curtin.edu.au	Australia	April, 2007	Not stated	randomised controlled trials		(1) to demonstrate the efficacy of the treatment, when enhanced with various modifications since previously reported trials and (2) to test the relative clinical effectiveness of two variations of the approach.	1- Neuromonics one stage protocol; 2 - Neuromonics two stage protocol	1- 12 months, 2- 12 months	not stated		1- 16, 2- 19	22	87	Not stated	Not stated	Not stated	Tinnitus Reaction Questionnaire score >17, moderate to severe level of tinnitus-related distress	recent ENT consultation that determined that medical treatment of the tinnitus was not feasible	Concurrent treatment of tinnitus (including recent onset of hearing aid usage exceeding one hour per day)	TRQ<17, but with a main complaint of decreased sound tolerance	A significant hearing loss in the speech range (average hearing threshold of greater than 50 dB in the best-hearing ear); clinically significant psychosis, depression, cognitive incapacity, maintenance of any significant factors that caused tinnitus to emerge or be aggravated, such as loud noise exposure, ototoxic medication, disease process	Tinnitus distress	Tinnitus Reaction Questionnaire	2, 4, 6 and 12 months	not stated	Minimum Masking Levels	2, 4, 6 and 12 months	N/A	Other exclusion: any ongoing compensation-type claims related to tinnitus; insufficient English language abilities to reliably perform the test measures; maintenance of any significant factors that caused tinnitus to emerge or be aggravated, such as loud noise exposure, ototoxic medication, disease process. In analysis of TRQ results, a threshold for a clinically significant improvement was set, …
																									Tinnitus awareness	Numerical Rating Scale (awareness, 0-10)	2, 4, 6 and 12 months	patient’s tolerance of louder sounds	Numeric Rating Scale (loudness discomfort level, 1-9)	2, 4, 6 and 12 months
																									not stated	Numerical Rating Scale (tinnitus severity, 0-10)	2, 4, 6 and 12 months	tinnitus characteristics	Tinnitus pitch matching	2, 4, 6 and 12 months
																									not stated	Numerical Rating Scale (general relaxation levels, 0-10)	2, 4, 6 and 12 months	degree of benefit	Treatment Completion Survey	12 months
																									not stated	Numerical Rating Scale (loudness sensitivity, 0-10)	2, 4, 6 and 12 months
PubEMCIN_039	Efficacy of gabapentin on subjective idiopathic tinnitus: a randomized, double-blind, placebo-controlled trial	Samaneh, Abolbashari	abolbasharis1@mums.ac.ir	Iran	April, 2011	mid-March, 2006	randomised controlled trials		to explain the impact of gabantin therapy on idiopathic tinnitus in the context of different clinical factors (various accompanying factors and concomitant diseases)	1- gabapentin (tablet), 2- placebo (tablet)	1- 8 weeks, 2- 8 weeks	not stated		1 - 40, 2 - 40	18	85	≥2 months	not stated	non-pulsatile	not stated	subjective, idiopathic tinnitus	bilateral tinnitus, the presence of any curable etiology for the tinnitus	not stated	pregnancy, contraindications to gabapentin use, consumption of any drugs that might interact with gabapentin or cause tinnitus	not stated	Tinnitus Severity Index	8 weeks	drug safety	side effects (not defined)	throughout treatment each week ( gabapentin group only)	N/A	Additional exclusion: current breastfeeding
																									tinnitus loudness	Numerical Rating Scale (tinnitus loudness, 1-10)	8 weeks
PubEMCIN_044	Tuning the tinnitus percept by modification of synchronous brain activity	Katalin, Dohrmann	katalin.dohrmann@uni-konstanz.de	Germany	(25) 2007	Not stated	non-randomised controlled trials or case control studies		to corroborate the assumption that tinnitus should be reduced if patterns of ongoing synchronous brain activity are normalised	1- Neurofeedback training (3 different feedback protocols), 2- Frequency discrimination training, plus hearing aid	1- 4 weeks, 2- 4 weeks	not stated		1- 21 (protocols 11, 5, 5), 2- 27	24	65	Not stated	Not stated	Not stated	Not stated	Not stated	Not stated	Not stated	Not stated	Tinnitus intensity	tinnitus matching	4 and 6 weeks and 6 months	Not stated	Not stated	Not stated	N/A	Neurofeedback training consisted of 10 individual sessions lasting 30 minutes each. Protocols were reward for i) increment ratio tau/delta,ii) increment tau, iii) reduction delta bands. Frequency discrimination training consisted of ten sessions at 120 minutes each. Other outcomes measurements: resting, eyes open, EEG before and after each neurofeedback session. Seems like authors presented some …
																									Tinnitus-related distress	Tinnitus-Fragebogen Questionnaire (Goebbel and Hiller 1998)	4 and 6 weeks and 6 months
PubEMCIN_045	Tinnitus treatment with memantine	Ricardo, Figuereido	rfigueiredo@otosul.com.br	Brazil	April, 2008	January, 2006	other	cross-over design	To evaluate efficacy and safety of memantine in the treatment of tinnitus.	1- memantine (tablet), 2- placebo (tablet)	1 to 2- first treatment 90 days, 30 days wash-out, then second treatment for 90 days	Not stated		60	22	87	≥2 months	Not stated	Not stated	Tinnitus Handicap Inventory ≥36	tinnitus as a main complaint	Not stated	Not stated	external and middle ear diseases; regular intake of central acting drugs; temporomandibular joint disorders; conductive and mixed hearing loss	tinnitus severity	Tinnitus Handicap Inventory (Brazilian Portuguese version)	90 days (i.e. at the end of each treatment)	side effects	side effects (not defined)	90 days (i.e. at the end of each treatment)	N/A	APSEN Pharmaceuticals, Brasil, supplied the memantine used in this study. DERMOLAB Pharmaceuticals, Brazil, supplied the plabebo. Drop-out rate higher in the memantine group (9 vs1 in the placebo group). A change in the THI score of more than 10 was considered clinically relevant, according to earlier THI studies. THI change was classified as worsening (absolute THI delta 10), stable (absolute de…
PubEMCIN_049	Are results of Tinnitus Retraining Therapy maintained over time? 18-month follow-up after completion of therapy	Umberto, Ambrosetti	umberto.ambrosetti@unimi.it	Italy	April. 2009	2005	other	Long-term follow-up	to evaluate whether the results obtained after 18 months of TRT are consistent with those at 36 months after initiation of TRT, i.e. 18 months after completion of TRT.	1- Tinnitus Retraining Therapy	1- 18 months	Not stated		45	18	not stated	≥6 months	not stated	not stated	Jastreboff category other than 0	idiopathic, no previous tinnitus treatment	not stated	not stated	not stated	not stated	Tinnitus Handicap Inventory	18 and 36 months	not stated	not stated	not stated	N/A	Primary outcome domain extracted from result table (1), not explicitly stated in article. In the results, the authors highlight that the mean THI was lowered by more than 20 points, possibly giving this a 'clinically meaningful' interpretation.
																									tinnitus annoyance	Numerical Rating Scale (tinnitus annoyance)	18 and 36 months
																									overall problems	Numerical Rating Scale (overall problems)	18 and 36 months
																									life effects	Numerical Rating Scale (life effects)	18 and 36 months
PubEMCIN_055	Music therapy as an early intervention to prevent chronification of tinnitus	Miriam, Grapp	miriam.grapp@dzm-heidelberg.de	Germany	August, 2013	not stated	before and after studies		to evaluate a neuro-music therapy approach as a complementary treatment option for patients with acute tinnitus who achieved minimal or no improvement of tinnitus symptoms by means of medical treatment	1-Heidelberg model of music therapy	1- not stated (9 or 10 sessions)	not stated		23	19	60	≤3 months	not stated	not stated	not stated	tinnitus without significant impact of an initial medical intervention according to AWMF guidelines (glucocorticoids or rheological drugs)	tinnitus related to anatomic lesions of the ear, to retrocochlear lesions or to cochlear implantation	without significant impact of an initial medical intervention according to AWMF guidelines (glucocorticoids or rheological dr-ugs)	clinical diagnosis of a severe mental disorder; Meniere's disease; severe hyperacusis; severe hearing impairment	tinnitus severity (functional and emotional problems)	Tinnitus Beeinträchtigungs Fragebogen (TBF12, Greimel et al. 2000)	not stated (after treatment)	not stated	not stated	not stated	N/A	In abstract, authors state ten sessions, in methods nine sessions. Duration of intervention is described as 9 consecutive 50-minute sessions but it is clear what duration this is equivalent to. Similarly, time-frame for the outcome measures is described as 'end of treatment'.
																									emotional-cognitive impairment	emotional subscale of TBF-12	not stated (after treatment)
																									functional-communicative impairment	functional subscale of TBF-12	not stated (after treatment)
PubEMCIN_057	Effectiveness of a tinnitus management programme: a 2-year follow-up study	Claire, Gudex	cgu@cast.sdu.dk	Denmark	June, 2009	October, 2005	before and after studies		to examine i) the characteristics of Centre for Help Aids and Communication's clients and their tinnitus, ii) the effectiveness of the treatment, and iii) whether particular client groups benefited more than others	1- counselling, plus open-fitted hearing aid and/or bedside masker	1- 1 to 2 years	Yes	The minimum sample size to allow identification of THI score differences was estimated to be 50 clients, based on 90% power, alpha of 0.05 and THI score standard deviation of 20 (from previous studies [11,12,20]).	126	18	not stated	not stated	not stated	not stated	not stated	not stated	not stated	not stated	not stated	tinnitus handicap	Tinnitus Handicap Inventory (Danish version)	1 month and 12–22 months	not stated	not stated	not stated	N/A	Other contacts: Preben H Skellgaard [ps.chk@aabenraa.dk]; Torben West [tw.chk@aabenraa.dk]; Jan Sørensen [jas@cast.sdu.dk]. Authors state: "Assuming that a 20-point difference represents a clinically important change on the THI, CHC's treatment gave a clinically important change for 27% and 24% of clients after one month and 1–2 years after the first consultation, respectively." Follow-up questio…
PubEMCIN_058	Effectiveness of transmeatal low power laser irradiation for chronic tinnitus	Salim, Dogru	salimdogru@yahoo.com	Turkey	May, 2009	not stated	randomised controlled trials		to evaluate effectiveness of 5 mW laser irradiation in the treatment of chronic tinnitus	1- laser therapy (Tinnimed), 2-placebo laser	1- 1 week, 2- 1 week	Not stated		1- 45 ears in 30 patients 2- 21 ears in 15 patients	25	77	>6months	not stated	not stated	not stated	not stated	objective tinnitus, .	Patients taking medication for tinnitus were accepted into the study one month after they had ceased their medication, if they still had tinnitus	acute acoustic trauma, otosclerosis, chronic suppurative ear disease and perforated tympanic membrane.	tinnitus symptoms (i.e. loudness, duration and degree of annoyance of tinnitus)	questionnaire (authors' own)	3 weeks	audiological assessment	pure tone audiometry	3 weeks	N/A
																												audiological assessment	speech audiometry	3 weeks
																												audiological assessment	including tympanometry and acoustic reflexes	3 weeks
																												side effects	side effects (not defined)	during and after treatment
PubEMCIN_062	Treatment of tinnitus with a customized dynamic acoustic neural stimulus: clinical outcomes in general private practice	Peter, Hanley	Neuromonics Pty Ltd (email not stated)	Australia	summer, 2008	not stated	before and after studies		To evaluate the relative efficacy of a newly available tinnitus treatment approach (Neuromonics) for different categories of patients in general private practice	1-customized acoustic stimulation coupled with counselling (Neuromonics)	1- 6 months	not stated		1- 470	19	88	not stated	not stated	not stated	not stated	not stated	not stated	not stated	not stated	tinnitus distress	Tinnitus Reaction Questionnaire	approximately 37 weeks	not stated	not stated	not stated	N/A	In analysis of TRQ results, a threshold for a clinically significant improvement was set at 40% of pretreatment TRQ, in line with prior clinical studies of this technique.
																									tinnitus awareness	Numerical Rating Scale (tinnitus awareness, 0-100)	approximately 37 weeks
																									discontinuance	discontinuance rate	approximately 37 weeks
																									not stated	Minimum masking level	approximately 37 weeks
																									not stated	Loudness discomfort level	approximately 37 weeks
PubEMCIN_066	A randomized double-blind crossover study of phase-shift sound therapy for tinnitus	Emile, Kleine	e.de.kleine@umcg.nl	Netherlands	August, 2012	not stated	other	cross-over design	to evaluate the effect of the phase shift, a tinnitus-matched pure tone without phase shifts was presented as control treatment.	1- phase shift sound therapy, 2- placebo (not shifted control)	1 to 2- first treatment 5 days, 25 days 'wash-out', then second treatment for 5 days	Yes	To determine the sample size, the 1.5-decrease in tinnitus loudness (from 6.4 to 4.9, standard deviation 2.2) on a 10-point visual analog scale was used, which was described by Vermeire et al.15 While testing 2-sided with a = .05 and 80% power, it was found that 19 patients would be needed to obtain significance, in a crossover randomized control study design.	25	18	not stated	not stated	constant	non-pulsatile	tinnitus as a primary complaint	tonal tinnitus	not stated	hearing thresholds at the standard audiometric frequencies (250-8000 Hz) were all <60 dB hearing level (HL)	Pregnancy, acousticus neurinoma, aortic tract stenosis, pulsatile tinnitus	tinnitus pitch	tinnitus pitch match	day 5 (after each treatment)	not stated	not stated	not stated	N/A	Karin Heijneman [k.m.heijneman@umcg.nl], did not respond to our email queries. Instead, Emile emailed to confirm that recruitment age ≥18.
																									tinnitus loudness	tinnitus loudness match	1- day 5 (after each treatment)
																									tinnitus loudness	Numerical Rating Scale (loudness, 0-10)	daily for 4 weeks
																									tinnitus annoyance	Numerical Rating Scale (annoyance, 0-10)	daily for 4 weeks
																									impact of tinnitus on daily living	Tinnitus Handicap Inventory	day 12 after each treatment
																									tinnitus-related distress	Tinnitus Reaction Questionnaire	day 12 after each treatment
																									anxiety,	Hospital Anxiety subscale	day 12 after each treatment
																									depression	Hospital Depression subscale	day 12 after each treatment
																									vital exhaustion	Maastricht Questionnaire (MQ) for vital exhaustion	day 12 after each treatment
PubEMCIN_068	Randomized clinical trial: group counseling based on Tinnitus Retraining Therapy	James, Henry	james.henry@med.va.gov	USA	44(1), 2008	not stated	randomised controlled trials		test the hypothesis that group educational counseling based on TRT principles would effectively treat veterans who have clinically significant tinnitus	1-educational group counseling (adapted from structured TRT counseling protocol), 2-traditional group support, 3-no treatment	1,2- four weeks, 3- no intervention	Not stated		1-94, 2-84, 3-91	33	86	not stated	constant	Not stated	sufficiently bothersome to warrant intervention	tinnitus affecting sleep, concentration or reading	not stated	not stated	not stated	benefit	Tinnitus Severity Index	2, 7 and 13 months	not stated	not stated	not stated	N/A	Additional inclusion: regardless of medical condition, willing and able to complete all study requirements; attended an open house, where they received further information about the study.
PubEMCIN_069	Pilot study to develop telehealth tinnitus management for persons with and without traumatic brain injury	James, Henry	james.henry@va.gov	USA	49(7), 2012	not stated	non-randomised controlled trials or case control studies		to develop and test the feasibility and potential efficacy of a telehealth progressive tinnitus management approach for veterans and military personnel with traumatic brain injury	1- Education and counselling Progressive Tinnitus Management modified to include Cognitive Behaviour Therapy components, delivered by telephone (arms refer to patient group: 1- no TBI, 2- mild TBI, 3- moderate-severe TBI)	1- about 24 weeks	not stated		1- 12, 2- 15, 3- 9	35	83	not stated	not stated	not stated	Clinically significant tinnitus that disrupts at least one important life activity and/or causes emotional reactions resulting in a noticeable reduction in quality of life (defined by a minimum total score of 3 on Section A of the Tinnitus and Hearing Survey	not stated	not stated	Traumatic brain injury (groups 2 and 3)	not stated	functional limitations due to tinnitus	Tinnitus Handicap Inventory	12 and 24 weeks	not stated	Tinnitus and Hearing Survey	12 and 24 weeks	Protocol specified approximately 10 participants in each group, but there is no explanation for over-recruitment. Actual sample size was n=36.	Participants assigned to Waiting list control will be instructed that they are allowed to receive any services for their tinnitus that are available to them, and that they will receive the same intervention following completion of the 3 and 6 month questionnaires. Screening included a number of assessments to help define the treatment package: anxiety or depression (screened using the Hospital An…
PubEMCIN_072	Consequences of controlling background sounds: the effect of experiential avoidance on tinnitus interference	Hugo, Hesser	hugo.hesser@liu.se	Sweden	November, 2009	not stated	randomised controlled trials		to study the effects of control over time and to evaluate the immediate effects as well as the long-term consequences of control of background sounds	1- control of sounds, 2- no control of sounds	1- 1 session, 2- 1 session	not stated		1- 18, 2- 17	19	75	not stated	Not stated	not stated	primary complaint of tinnitus	referred to the clinic for psychological treatment for tinnitus	not stated	not stated	not stated	tinnitus interference	Numerical Rating Scale (tinnitus interference, 5-point scale)	immediately after treatment (1 session)	demand characteristics	questionnaire (authors' own)	not stated	N/A
																									cognitive functioning	Digit-Symbol subtest of the Wechsler Adult Intelligence Scale–Revised	immediately after treatment (1 session)
PubEMCIN_073a and b	A randomised controlled trial of internet-delivered Cognitive Behaviour Therapy (iCBT) and Acceptance and Commitment Therapy (ACT) in the treatment of tinnitus	Hugo, Hesser	hugo.hesser@liu.se	Sweden	August, 2012	not stated	randomised controlled trials		to investigate the effects on global tinnitus severity of two internet-delivered psychological treatments (ACT and CBT) in guided self-help format	1-internet ACT, 2-internet CBT, 3-monitored online discussion forum control	8 weeks	not stated		1-35, 2-32, 3-32	18	not stated	>6 months	not stated	not stated	moderate to severe tinnitus distress (defined as a total score ≥38 on the Tinnitus Handicap Inventory)	not stated	not stated	not stated	Severe medical or psychiatric condition; presents an imminent suicide risk	tinnitus distress and severity,	Tinnitus Handicap Inventory	3 and 8 weeks	tinnitus distress and severity	Tinnitus Handicap Inventory	1 year	N/A	Additional exclusions: have ongoing treatment for tinnitus; previously received treatments that were offered in the present trial. An explanation of the differences between papers PubEMCIN_073a and PubEMCIN_073b, which report different sample sizes… In the original published study (Hesser et al. 2012) the effects of the treatments were presented, whereas in the current investigation mediators of …
																												experiential avoidance and acceptance in relation to tinnitus	Tinnitus Acceptance Questionnaire (TAQ)	3 and 8 weeks and 1 year
																												anxiety and depression	Hospital Anxiety and Depression Scale (HADS)	8 weeks and 1 year
																												problems related to sleep	Insomnia Severity Index	8 weeks and 1 year
																												overall life satisfaction	Quality of Life Inventory	8 weeks and 1 year
																												perceived stress	Perceived Stress Scale (PSS)	3 and 8 weeks and 1 year
PubEMCIN_085	Melatonin: can it stop the ringing?	Abraham Jacob	Not stated	USA	July, 2011	October 2007	other	cross-over design	to evaluate the effectiveness of melatonin in the suppression of chronic tinnitus.	1- melatonin (tablet) 2- placebo (tablet)	1 to 2- first treatment 30 days, 4 week wash-out, then second treatment for 30 days	Yes	Sample size calculations performed before the study had found that 61 patients yielded a power of 0.80 at a significance level of α = 0.05.	1- 28 (received Melatonin first), 2- 35 (received placebo first)	34	86	>6 months	not stated	not stated	not stated	Not stated	patients with tinnitus due to known structural lesions,	not stated	pregnancy	not stated	Tinnitus Severity Index	30 days after the start of each treatment	not stated	not stated	not stated	N/A	Email address of the corresponding author is not stated but a postal address is given instead as: Abraham Jacob, MD, Dept of Otolaryngology–Head and Neck Surgery, The Ohio State University Eye and Ear Institute, 915 Olentangy River Rd, Suite 4000, Columbus, OH 43212. Other exclusion criteria: Patients who had used melatonin in the past, breast feeding, patients with tinnitus due to known structur…
																									tinnitus pitch	Tinnitus matching (pitch)	30 days after the start of each treatment
																									tinnitus loudness	Tinnitus matching (loudness)	30 days after the start of each treatment
																									not stated	Pittsburgh Sleep Quality Index	30 days after the start of each treatment
																									not stated	Beck Depression Inventory	30 days after the start of each treatment
PubEMCIN_087	A randomized, double-blind, placebo-controlled clinical trial to evaluate the efficacy of hangekobokuto in adult patients with chronic tinnitus	Takeshi, Ino	dm09005z@st.kitasato-u.ac.jp	Japan	30(2), 2013	January, 2011	randomised controlled trials		to evaluate the efficacy of hangekobokuto in patients with chronic tinnitus	1- hangkobokuto (tablet), 2- placebo (tablet)	1- 12 weeks, 2- 12 weeks	Yes	Power calculation ( power: 80% in a two-sided test, α-error = 0.05) showed that at least 37 patients per group were needed to detect significant differences between groups based on assumption that Tinnitus Handicap Inventory score would be decreased by 20 (standard deviation ± 15) in hangekobotuko and by 10 (SD ±15) in placebo groups	1- 38, 2- 38	20	not stated	>3 months	persistent	non-pulsatile	mild-to severe (Tinnitus Handicap Inventory score ≥ 18)	subjective	objective	not stated	conductive hearing impairment (air conduction hearing threshold ≥15 dB worse than bone conduction threshold); acoustic neuroma (in magnetic resonance imaging) or any other clinically relevant neurological or psychiatric disorder or systemic disease (e.g. cardiac disease, malignant tumor, renal dysfunction, or liver dysfunction) following physical examination or assessment of medical history); pre…	impact of tinnitus on quality of life	Tinnitus Handicap Inventory (Newman, 1996)	12 weeks	impact of tinnitus on quality of life	Tinnitus Handicap Inventory (Newman, 1996)	4 and 8 weeks	N/A	Additional exclusion: treatment with Kampo medicines during the 4 weeks prior to the trial; breastfeeding. Additional analyses were reported on THI in respect to patient psychological state, concurrent symptoms of tinnitus, holistic aspects of Kampo medicine. Treatment supplied by Kracie Pharmaceutical/Omineda Pharmaceutical who also made the placebo.
																												tinnitus loudness	Numerical Rating Scale (loudness, 10 cm line)	4, 8 and 12 weeks
																												tinnitus daily duration	Numerical Rating Scale (tinnitus duration, 10 cm line)	4, 8 and 12 weeks
																												tinnitus annoyance	Numerical Rating Scale (tinnitus annoyance, 10 cm line)	4, 8 and 12 weeks
																												depression and anxiety symptoms	Hospital Anxiety and Depression Scale	4, 8 and 12 weeks
																												general quality of life	Short-Form 36 Item Health Survey (Japanese version)	4, 8 and 12 weeks
																												hearing levels	pure-tone audiometry at 0.125 to 8 kHz (average hearing levels -0.25 to 8 kHz of the affected/unaffected ears)	4, 8 and 12 weeks
																												safety	blood chemistry, complete blood count	not stated
																												safety	vital signs (body weight)	not stated
																												safety	vital signs (blood pressure)	not stated
																												safety	vital signs (pulse rate)	not stated
PubEMCIN_093	Internet versus group cognitive-behavioral treatment of distress associated with tinnitus: a randomized controlled trial	Viktor, Kaldo	viktor.kaldo@psyk.uu.se	Sweden	December 2008	Not stated	randomised controlled trials		to compare internet-based Cognitive Behavioural Therapy with standard group-based Cognitive Behavioural Therapy	1-internet-based Cognitive Behavioural Therapy, 2-group-based Cognitive Behavioural Therapy	1- 6/7 weeks, 2- 6/7 weeks	not stated		1- 26, 2- 25	18	not stated	≥3 months	not stated	not stated	Tinnitus as the major complaint and ≥10 on the Tinnitus Reaction Questionnaire	Not stated	Not stated	≤18 on the anxiety and depression scales of the HADS	Major medical or psychiatric condition.	Tinnitus annoyance and distress	Tinnitus Reaction Questionnaire	not clearly defined	Tinnitus distress	Tinnitus Handicap Inventory,	not clearly defined	N/A	There is potentially some discrepancy/confusion about the duration of the intervention. On page 352 it states: The treatments are divided into six weekly segments that follow the same structure for all participants:…. Then on page 353: The group treatment consisted of seven weekly sessions, each lasting 2 hours, including a short break. It is not explicitly stated otherwise whether the internet t…
																												loudness	Numerical Rating Scale (tinnitus loudness, 10-cm-long line)	not clearly defined
																												tinnitus distress	Numerical Rating Scale (tinnitus distress, 10-cm-long line)	not clearly defined
																												general stress	Numerical Rating Scale (general stress, 10-cm-long line)	not clearly defined
																												Depression and Anxiety	Hospital Anxiety and Depression Scale	not clearly defined
																												Sleep quality	Insomnia Severity Index	not clearly defined
																												Overall distress	Clinician rated interview	not clearly defined
PubEMCIN_101	Which tinnitus patients benefit from transcranial magnetic stimulation?	Tobias, Kleinjung	tobias.kleinjung@klinik.uni-regensburg.de	Germany	October, 2007	not stated	before and after studies		to examine the potential factors (audiological and from anamnestic data) in tinnitus patients that allow an estimate of the benefit of low-frequency repetitive transcranial magnetic stimulation (rTMS)	1- rTMS	1- 12 days (ie 2 working weeks)	Not stated		45	20	69	≥3 months	constant	not stated	disturbing tinnitus	fluctuating tinnitus, tinnitus which failed to respond to several standard treatment modalities	not stated	not stated	history of epilepsy, severe psychiatric or internal diseases, cardiac pacemakers, any other kind of metal implant	tinnitus score	Tinnitus Questionnaire (Tinnitus-Fragebogen, Goebel and Hiller, 1998)	days 12, 25,59 and 90	not stated	not stated	not stated	N/A	Based on previous studies authors calculated TQ improvement: TQ reduction of less than 5 points was defined as no theraputic success ( <5 =non-responder) and reduction of 5 points or more as therapeutic success (5+ =responder)
PubEMCIN_102	Combined temporal and prefrontal transcranial magnetic stimulation for tinnitus treatment: a pilot study	Tobias, Kleinjung	tobias.kleinjung@klinik.uni-regensburg.de	Germany	April, 2008	not stated	non-randomised controlled trials or case control studies		to compare the combined temporal and prefrontal repetitive transcranial magnetic stimulation (rTMS) therapy in tinnitus patients with the standard procedure of temporal rTMS	1- rTMS (standard), 2- rTMS (combined)	1- 12 days (ie 2 working weeks)	Not stated		1- 16, 2- 16	18	80	≥6 months	not stated	not stated	disturbing tinnitus	patient tried several standard treatment modalities such as cognitive behavioral therapy, hearing aids, white-noise generators, vasodilators, or antidepressants.	not stated	not stated	history of seizures, a suspected diagnosis of organic brain damage, cardiac pacemakers, mobile metal implants or implanted medication pumps	tinnitus severity	Tinnitus Questionnaire (Goebel and Hiller, 1994)	days 5, 12, 25, 18, 25, 59 and 90	well-being	Befindlichkeitsskala von Zerssen (Bf-S), Hogrete Testzentrale, Gottingen, Germany	days 5, 12, 25, 18, 25, 59 and 90	N/A	A reduction > 10 points has been considered as a clinically relevant change on the Tinnitus Questionnaire according to an earlier study. Author emailed to confirm that recruitment age ≥18.
PubEMCIN_103	Levodopa does not enhance the effect of low-frequency repetitive transcranial magnetic stimulation in tinnitus treatment	Tobias, Kleinjung	tobias.kleinjung@klinik.uni-regensburg.de	Germany	January, 2009	not stated	non-randomised controlled trials or case control studies		investigated whether administration of the dopamine precursor levodopa before low-frequency rTMS enhances its efficacy in tinnitus treatment.	1-levodopa and low-frequency rTMS, 2- low-frequency rTMS	1- 12 days (ie 2 working weeks), 2- 12 days (ie 2 working weeks)	Not stated		1-16, 2-16	18	80	chronic (not defined)	Not stated	Not stated	disturbing tinnitus	not stated	not stated	not stated	abnormal middle-ear status was demonstrated by tympanometry, stapedius reflex tests, and otoscopy; contraindications against levodopa; history of seizures, or suspected organic brain damage; cardiac pacemakers, mobile metal implants, or implanted medication pumps	tinnitus severity	Tinnitus Questionnaire (Goebel and Hiller, 1994)	days 12 and 90	side effects	side effects (not defined)	not stated	N/A	Author emailed to confirm that recruitment age ≥18.
PubEMCIN_106	Tinnitus Retraining Therapy (TRT): outcomes after one-year treatment	Aikaterini, Mountricha	orlkatmou@yahoo.gr	Greece	16(1), 2010	January, 2005	non-randomised controlled trials or case control studies		present our results regarding the efficacy of TRT for tinnitus relief in patients with clinically significant tinnitus compared with a group of patients who refused TRT when recommended and were administered vasoactive agents instead.	1-Tinnitus Retraining Therapy, 2-vasoactive medication (trimetazidine, tablet)	1- not stated, 2- not stated	not stated		1-33,2-30	29	88	not stated	not stated	not stated	not stated	not stated	Not stated	not stated	not stated	tinnitus evaluation	Tinnitus Handicap Inventory (Greek translation)	3, 6 and 12 months	not stated	not stated	not stated	N/A	A reduction in the THI score of 20 or more was regarded as indicating effective relief from the tinnitus. Improvement on the VAS (annoyance) meant a difference of at least 2 points. Group 2 were recommended but refused TRT. Author emailed to confirm that recruitment age ≥18.
																									tinnitus annoyance when conducting activities of daily living	Numerical Rating Scale (tinnitus annoyance, 0-10)	3, 6 and 12 months
PubEMCIN_107a and b	Mindfulness-and body-psychotherapy-based group treatment of chronic tinnitus: a randomized controlled pilot study.	Peter, Kreuzer	peter.kreuzer@medbo.de	Germany	November, 2012	May, 2010	randomised controlled trials		to investigate a new manualized therapeutic approach, which is based on mindfulness- and body psychotherapy and which has been specifically developed for the treatment of tinnitus patients (Tinnitus Atemtherapie)	1- manualized group therapy, 2- waiting list control (delayed manualized group therapy)	1- 24 weeks, 2- 24 weeks (waiting)	not stated		1- 18, 2- 18	18	80	≥6 months	not stated	not stated	individual burden (not defined)	subjective tinnitus	objective tinnitus	not stated	not stated	tinnitus complaints	Tinnitus Questionnaire (German version, Goebel, Hiller 1994)	week 9	tinnitus characteristics	Tinnitus Questionnaire (German version, Goebel, Hiller 1994)	weeks 7 and 24	none	treatment response was defined as amelioration of at least 5 points in the TQ
																												tinnitus characteristics	Tinnitus Handicap Inventory (German version)	weeks 7, 9 and 24
																												depression	Beck Depression Inventory	weeks 7, 9 and 24
																												tinnitus loudness	Numeric Rating Scale (tinnitus loudness)	weeks 7, 9 and 24
																												tinnitus discomfort	Numeric Rating Scale (tinnitus discomfort)	weeks 7, 9 and 24
																												tinnitus annoyance	Numeric Rating Scale (tinnitus annoyance)	weeks 7, 9 and 24
																												tinnitus distractibility	Numeric Rating Scale (tinnitus distractibility)	weeks 7, 9 and 24
																												tinnitus unpleasantness	Numeric Rating Scale (tinnitus unpleasantness)	weeks 7, 9 and 24
PubEMCIN_108a and b	Feasibility, safety and efficacy of transcutaneous vagus nerve stimulation in chronic tinnitus: an open pilot study	Peter, Kreuzer	peter.kreuzer@medbo.de	Germany	September, 2014	January, 2010	other	non-randomised before and after study, but the stimulation device was changed part-way through resulting in post-hoc distinction of 2 intervention groups	to assess efficacy, feasibility and safety of transcutaneous vagal nerve stimulation in a sample of chronic tinnitus patients	1-vagus nerve stimulation (CM02 device), 2-vagus nerve stimulation (NEMOS device)	1- 24 weeks, 2- 24 weeks	not stated		1-24, 2-26	18	75	>6 months	not stated	not stated	≥31 points on the Tinnitus Questionnaire (German version)	subjective tinnitus	Objective tinnitus	not stated	history of bronchial asthma; clinically relevant comorbid disease (not defined); abuse of drugs or alcohol; active implants (eg cochlear implants, VNS, cardiac pacemaker); dermatologic and infectious diseases affecting the auricular region; constant all-day use of left-sided hearing aids or masking devices; pregnancy	not stated	Tinnitus Questionnaire (German version)	24 weeks	safety	adverse events	2, 4 and 8 weeks, plus 16 weeks (1) or 12 weeks (study end), and week 24	In the register the primary outcome domain was safety and feasibility of the procedure (next to efficacy). However this was not the primary outcome in the paper (which was change on the TQ). Also the outcome instruments for safety and feasibility were not stated in register or paper. Trial register did not specify any of the secondary outcomes or timepoints (only the domain of 'safety'). Trial re…	Additional inclusion: Stability of medication. Clinical response was defined as a minimal reduction of 5 TQ points. Additional outcome measures in publication: Beck Depression Inventory, WHOQOL-Bref and electrocardiogram (for asessing cardiac safety). Feasibility measures not defined. After dropouts and withdrawals, n=13 (1) and n=15 (2) completed. Phase 1 was terminated because of two cardiac ad…
																												not stated	Tinnitus Questionnaire (German version)	2, 4 and 8 weeks, plus 16 weeks (1) or 12 weeks (study end), and week 24
																												not stated	Tinnitus Handicap Inventory	2, 4 and 8 weeks, plus 16 weeks (1) or 12 weeks (study end), and week 24
																												not stated	Tinnitus Beeinträchtigungs Fragebogen (TBF12, Greimel et al. 2000)	2, 4 and 8 weeks, plus 16 weeks (1) or 12 weeks (study end), and week 24
																												tinnitus perception	Clinical Global Impression	2, 4 and 8 weeks, plus 16 weeks (1) or 12 weeks (study end), and week 24
																												tinnitus loudness	Numerical Rating Scale (tinnitus loudness)	2, 4 and 8 weeks, plus 16 weeks (1) or 12 weeks (study end), and week 24
																												tinnitus annoyance	Numerical Rating Scale (tinnitus annoyance)	2, 4 and 8 weeks, plus 16 weeks (1) or 12 weeks (study end), and week 24
																												tinnitus discomfort	Numerical Rating Scale (tinnitus discomfort)	2, 4 and 8 weeks, plus 16 weeks (1) or 12 weeks (study end), and week 24
																												tinnitus distractibility	Numerical Rating Scale (tinnitus distractibility)	2, 4 and 8 weeks, plus 16 weeks (1) or 12 weeks (study end), and week 24
																												tinnitus unpleasantness	Numerical Rating Scale (tinnitus unpleasantness)	2, 4 and 8 weeks, plus 16 weeks (1) or 12 weeks (study end), and week 24
																												quality of life	WHOQOL-BREF
																												cardiac safety	8-electrocardiogram	2, 4 and 8 weeks, plus 16 weeks (1) or 12 weeks (study end), and week 24
PubEMCIN_109a and b	Treatment of chronic bothersome tinnitus using cognitive training and D-cycloserine	Jay F, Piccirillo	piccirilloj@ent.wustl.edu	USA	January, 2015	December 2011	randomised controlled trials		to test the feasibility and preliminarily the effectiveness of using a putative neuroplasticity-enhancing drug, D-cycloserine, to facilitate a computer-assisted CT program for improving tinnitus bother and related cognitive difficulties.	1- computer-based cognitive training, plus D-cycloserine, 2- computer-based cognitive training, plus placebo	1- 5 weeks, 2- 5 weeks	Yes	With the assumptions of the t-test a sample size of 15 participants per group was calculated to provide 80% power to detect a change in the THI of 17 points or greater between those who receive treatment with the Brain Fitness Program and D-cycloserine and those who receive the Brain Fitness Program and placebo (SD of the difference, 16) at the .05 α level	1- 17, 2- 17	35	65	≥ 6 months	Not stated	Non pulsatile	Tinnitus Handicap Inventory ≥ 30	subjective	Not stated	Not stated	Clinically depressed patients (score, >15 on the Patient Health Questionnaire-9). Participants with retrocochlear lesions, cochlear implants, or other unknown anatomic/structural lesions of the brain, skull base, temporal bone, or ear were excluded. Pregnancy was another exclusion. Participants with hearing impairment such that they are unable to hear the highest volume of the computer cognitive …	Tinnitus bother (distress)	Tinnitus Functional Index	5 weeks	Cognitive functioning	Cognitive Failures Questionnaire (CFQ)	5 weeks	Clinical Trial registration states THI as primary outcome measure (TFI not mentioned at all)	Other exclusion criteria: Women who are breast­feeding. People who have ever used the Brain Fitness Program® or any other computer based Brain Exercise or Brain Training programs within the prior year. Any condition the PI determines would render the study to not be in the best interest of the patient. Use of Neuromonics device for tinnitus treatment, or currently undergoing Tinnitus Retraining (…
																												Cognitive functioning	Stroop color word test (SCWT)	5 weeks
																												Cognitive functioning	Paced auditory serial addition test (PASAT )	5 weeks
PubEMCIN_111	The effect of a new treatment based on somatosensory stimulation in a group of patients with somatically related tinnitus	David H, Latifpour	latifpour@hotmail.com	Sweden	15(1), 2009	not stated	non-randomised controlled trials or case control studies		to evaluate the effect of group therapy with a new physiotherapy method consisting of stretching, posture training, and auricular acupuncture (SPA) in patients with somatically related tinnitus and to evaluate possible remaining effects after 3 months.	1- physiotherapy method (stretching, posture training, and auricular acupuncture), 2- control (a treatment waiting list)	1- 3 weeks, 2- not stated	Not stated		1- 22, 2- 19	18	70	tinnitus had started within a 10-year period before the start of the study	not stated	not stated	not stated	referred to the audiology section of the Ear, Nose, and Throat Department (ENT) in Lund University Hospital by a physician who diagnosed somatically related tinnitus	treated with physiotherapy for tinnitus during the last 5 years; illness and medication known to influence tinnitus	not stated	known mental problems	mobility of the neck	Flexion-extension, Lateral flexion, Rotation measured by Myrin	4 weeks and 3-4 months	not stated	not stated	not stated	N/A	Somatically related tinnitus was defined as tinnitus not dominated by depression, anxiety, severe hearing loss, impaired hearing, or tinnitus caused by somatic dysfunction and imbalance from upper cervical spine, head, neck, and jaw.
																									posture	Thoracic kyphosis, Lumbar lordosis measured by Debrunner’s kyphometer	4 weeks and 3-4 months
																									anxiety and depression	Hospital Anxiety and Depression Scale	4 weeks and 3-4 months
																									severity of tinnitus	Klockhoff Self-Evaluation	4 weeks and 3-4 months
																									tinnitus annoyance	Numerical Rating Scale (tinnitus annoyance)	4 weeks and 3-4 months
PubEMCIN_115	Phase-shift treatment for predominant tone tinnitus	Ruthann, Lipman	ruthann.lipman@gmail.com	Canada	May, 2007	August, 2005	other	cross-over design	To independently evaluate phase-shift treatment for predominant tone tinnitus	1-acoustic stimulation (phase-out treatment device), 2- placebo control (same treatment device without phase shift)	1 to 2- control treatment for 2 weeks, then active treatment for 2 weeks	not stated		61	18	not stated	>3months	not stated	non-pulsatile	not stated	Tonal tinnitus	not stated	hearing loss at tinnitus frequency <60 dB	acoustic neuroma; aortic/outflow tract stenosis; frequent ear infection; defect in cognition (not defined); pregnancy	Tinnitus handicap	Tinnitus Handicap Inventory	4 weeks	not stated	not stated	not stated	N/A	Treatment success is defined as a drop in tinnitus intensity of 6 or more decibels. A desired positive outcome was a reduction in THI of 20 or more points.
																									Tinnitus loudness	Numerical Rating Scale (0-3)	4 weeks
																									Tinnitus intensity	phase-out treatment device	4 weeks
PubEMCIN_116	The Windowed Sound Therapy: a new empirical approach for an effective personalized treatment of tinnitus+C191	Marco, Lugli	marco.lugli@unipr.it	Italy	15(1), 2009	2004	non-randomised controlled trials or case control studies		To assess the long-term effect on tinnitus perception of acoustic stimulation (notched noise centered on tinnitus frequency)	1- notched noise, 2- control noise (not notched), 3- control noise (waterfall)	1 to 3- 12 months	not stated		60	25	81	not stated	not stated	not stated	not stated	not stated	not stated	not stated	not stated	tinnitus pitch	Pitch matching test	1-2, 3-6 and 7-12 months (three approximate time points)	tolerance of sound therapy	withdrawal rate	not stated	N/A	Study design not categoried as 'randomised' as allocation of later patients was informed by the allocation spread of earlier patients across the 3 groups. Group allocated was unequal, but numbers are not stated. Some patients were crossed over from the control group to the active treatment, 3 to 7 months after the study start. The visit schedule for outcomes assessment is unclear. We determined t…
																									tinnitus loudness	Loudness matching test	1-2, 3-6 and 7-12 months (three approximate time points)
PubEMCIN_119	Customized web-based sound therapy for tinnitus	Hamid R, Djalilian	hdjalili@uci.edu	USA	17(1), 2012	not stated	before and after studies		to evaluate the efficacy of Harmonic web-based delivery of customized sound therapy in reducing tinnitus loudness and increasing the residual inhibition (a temporary suppression of tinnitus following exposure to therapy sound).	1- customized sound therapy	1- 1 hour	Not stated		32	18	67	≥ 6 months	constant	not stated	not stated	not stated	not stated	not stated	active illicit drug use or alcohol dependence, active ear infections, treatable cause of tinnitus, history of psychosis, abnormalities of the ear canal, subjects on medications known to cause tinnitus (aspirin, ibuprofen, naproxen, etc) which could not be stopped, and currently under another sound or masking therapy for tinnitus.	tinnitus loudness	Numerical Rating Scale (tinnitus loudness, 0-10)	1 hour	not stated	not stated	not stated	N/A	A 25% or more reduction in loudness or annoyance was considered as significant.
																									tinnitus annoyance	Numerical Rating Scale (tinnitus annoyance, 0-10)	1 hour
																									duration of tinnitus suppression	residual inhibition	1 hour
PubEMCIN_121	The effectiveness of bibliotherapy in alleviating tinnitus-related distress	John M, Malouff	jmalouff@une.edu.au	Australia	March, 2010	not stated	randomised controlled trials		to evaluate the effect of using a self-help book without therapist assistance to treat individuals who seek help for tinnitus-related distress	1- tinnitus self-help book (Henry and Wilson), 2- delayed tinnitus self-help book (Henry and Wilson)	1- 2 months, 2- 2 months waiting list, then 2 months self-help book	not stated		1- 84, 2- 78	18	not stated	not stated	not stated	not stated	some symptoms of tinnitus, as assessed by items on the Tinnitus Severity Scale	not stated	not stated	not stated	not stated	perceptual aspects of tinnitus severity	Tinnitus Severity Scale	2 months	Involvement in bibliotherapy	percentage of book read	2 months	N/A	time frame of outcomes is unclear. Author emailed to confirm that patient recruitment ≥18.
																									psychological distress specifically associated with tinnitus	Tinnitus Reaction Questionnaire	2 and 4 months and 1 year	Involvement in bibliotherapy	to what extent the book led them to change their situations, cognition and behaviour, 7-point scale)	2 months
																									general psychological distress	General Health Questionnaire-12	2 and 4 months	Involvement in bibliotherapy	free narrative about what was most helpful	2 months
																									impression of change their situations	Numerical Rating Scale (change in situations, 7 point scale)	2 months
																									impression of change in cognitions,	Numerical Rating Scale (change in cognitions, 7 point scale)	2 months
																									impression of change in behaviors	Numerical Rating Scale (change in behaviours, 7 point scale)	2 months
PubEMCIN_125	Tinnitus pitch, masking, and the effectiveness of hearing aids for tinnitus therapy	Celene McNeill	celene@healthyhearing.com.au	Australia	December, 2012	January, 2007	before and after studies		1. Ascertain the benefits of hearing aids on tinnitus according to the Tinnitus Reaction Questionnaire (TRQ) (Wilson, et al, 1991). 2. Determine whether complete, partial or no masking influenced TRQ scores. 3. Consider whether tinnitus pitch match could be used to predict the effect of hearing aids in masking tinnitus perception. 4. Determine whether high frequency amplification might be desirab…	1- hearing aids	1- indefinitely	not stated		70	21	74	not stated	not stated	not stated	primary or secondary complaint of bothersome chronic tinnitus (not defined)	not stated	not stated	presence of hearing loss (ranging from mild to severe)	any treatable cause for their hearing losses prior to fitting hearing aids	tinnitus distress	Tinnitus Reaction Questionnaire	3 months	not stated	not stated	not stated	N/A	Retrospective study
																									effect of their hearing aids on tinnitus perception	Numerical Rating Scale (4 point scale)	3 months
PubEMCIN_129	Variable changes in PET activity before and after rTMS treatment for tinnitus	Mark, Mennemeier	msmennemeier@uams.edu	USA	April 2011	not stated	other	cross-over design	Determine whether low-frequency Repetitive Transcranial Magnetic Stimulation (rTMS) improves tinnitus by decreasing neural activity in auditory processing regions of the temporal cortex and the utility of PET for targeting treatment	1- rTMS (1 Kz), 2- sham rTMS	1 to 2- first treatment 5 days, 1 week wash-out, then second treatment for 5 days	not stated		21	28	75	>6months	not stated	not stated	not stated	not stated	not stated	not stated	Meniere's disease; history of epilepsy, head injury, neurosurgery, acoustic neuroma, or glomus tumour; neurological or major psychiatric disorder; pregnancy	Tinnitus loudness	Numerical Rating Scale (loudness, 0-100)	Days 1, 2, 3, 4 and 5 (within each treatment block)	safety	Digit Symbol test	Days 1, 2, 3, 4 and 5 (within each treatment block)	N/A	A treatment responder was defined as someone who had a negative z score for one or both ears. A negative Z score corresponded to a minimum of a 33% decrease in the VAS-loudness from baseline following active treatment.
																									not stated	Tinnitus Severity Index	Day 5 (i.e. after each treatment block)	safety	words at 5 minutes test
																									not stated	Beck Depression Inventory	Day 5 (i.e. after each treatment block)	safety	finger tapping test
																									brain activity	PET imaging	Day 5 (i.e. after each treatment block)
PubEMCIN_137a and b	Development of a progressive audiologic tinnitus management program for Veterans with tinnitus	Paula J., Myers	paula.myers@va.gov	USA	September, 2014	September, 2008	randomised controlled trials		to define and test a tinnitus-management protocol that could be administered in VA Audiology clinics with minimal impact on routine clinical activities	1- Tinnitus Progressive Management, 2- Usual care	1- 6 months, 2- 6 months	not stated		1_92, 2_89	23	87	not stated	not stated	not stated	not stated	qualification questions: (1) "Do you have ringing, humming, buzzing, or other sounds in your ears or head?" ("yes" response required); (2) "Have you received help for your tinnitus at the Tampa VA?" ("no" required); (3) "If you listen for your tinnitus in a quiet room, can you usually hear it?" ("yes" required); and (4) "Would you say your tinnitus is no problem, a small problem, a moderate probl…	not stated	Veterans who: are outpatients at VA clinics in the vicinity of the James A. Haley VA Medical Center in Tampa, FL	Subjects must be free from any medical conditions that would interfere with study participation, e.g. medically or surgically treatable otologic disease; endstage renal, pulmonary, or cardiovascular disease; patients undergoing chemotherapy or radiation treatment; patients with severe psychiatric disorders	hearing handicap	Hearing Handicap Inventory (HHI) for the Elderly–Screening Version (HHIE-S)	6 months	not stated	not stated	not stated	Clinical Trial Registration stated 180 but 181 recruited; stated primary outcome was Tinnitus Handicap Inventory and secondary outcome was Veterans Short Form36 health survey [SF36V]	Additional inclusion: Have no significant language barrier, are capable of and willing to fulfill all study requirements. Tinnitus Handicap Inventory: a minimum change of 20 points.
																									tinnitus handicap	Tinnitus Handicap Inventory	6 months
																									not stated	Tinnitus and Hearing Survey (THS)	6 months
PubEMCIN_138	A comparison of benefit and economic value between two sound therapy tinnitus management options	Craig, Newman	newmanc@ccf.org	USA	February, 2012	not stated	before and after studies		to evaluate changes in the perceived tinnitus handicap following 6 months of sound therapy using either sound generators or neuromonics tinnitus treatment	1- broadband noise generator, 2- neuromonics tinnitus treatment	1- 6 months, 2- 6 months	not stated		1-23, 2-33	29	77	not stated	not stated	not stated	not stated	not stated	not stated	hearing levels not requiring amplification	under the care of a psychologist or psychiatrist during the tinnitus treatment	Tinnitus handicap	Tinnitus Handicap Inventory	6 months	not stated	not stated	not stated	N/A	Study design not categoried as 'controlled' as analysis compared time points, not groups. A difference score in THI of 20 points or greater between two administrations of the THI is considered to be a clinically significant reduction in tinnitus handicap
PubEMCIN_141	The efficacy of minimal contact interventions for acute tinnitus: a randomised controlled study	Nele, Nyenhuis	nnyenhu@gwdg.de	Germany	2013	not stated	randomised controlled trials		to compare the efficacy of a cognitive-behavioural intervention (delivered as Internet self-management, bibliotherapy or group training) to the information-only control condition.	Cognitive-behavioural therapy delivered as 1-3: 1- internet, 2- bibliotherapy, 3- group, 4- information	1- 3 months, 2- 3 months, 3- 3 months, 4- 3 months	A minimum of 60 patients was needed in each group to detect a small effect with 80% power at a 1% significance level		1- 79, 2-77, 3- 71, 4- 77	18	75	2-26 weeks	not stated	not stated	not stated	subjective, idiopathic	not stated	not stated	not stated	tinnitus distress	Tinnitus Questionnaire (German version, Goebel&Hiller, 1998	3 and 9 months	psychosomatic discomfort and depressive symptoms	Von Zerssen’s symptom list	3 and 9 months	N/A	Cognitive behaviour intervention (delivered as Internet self-management, bibliotherapy or group training). A difference of approx. 14-15 points on the Tinnitus Questionnaire Scale equals a clinical significant change
																												treatment satisfaction	Numeric Rating Scale (satisfaction, 0-10)
PubEMCIN_142	Effects of Selective Serotonin Reuptake Inhibitor on treating tinnitus in patients stratified for presence of depression or anxiety	Naoki, Oishi	o-ishi@mub.biglobe.ne.jp	Japan	(15), 2010	2004	before and after studies		to assess the effects of selective serotonin reuptake inhibitor (paroxetine) on treating tinnitus	1- paroxetine	1- >6 months	not stated		56	21	78	>3months	not stated	not stated	tinnitus as a major complaint	not stated	not stated	not stated	fluctuationg hearing loss; receiving psychiatric treatment; antidepressant or antipsychotic medication	tinnitus severity	Tinnitus Handicap Inventory	6 months	not stated	not stated	not stated	N/A	A significant change is defined as 20 points on the THI
																									tinnitus loudness	Numerical Rating Scale (loudness, 10 cm line)	6 months
																									tinnitus annoyance	Numerical Rating Scale (annoyance, 10 cm line)	6 months
																									depression	Self-Rating Depression Scale	6 months
																									anxiety	State-trait Anxiety Inventory	6 months
PubEMCIN_143	Effects of tinnitus retraining therapy involving monaural noise generators	Naoki, Oishi	o-ishi@mub.biglobe.ne.jp	Japan	February, 2012	not stated	before and after studies		to assess how tinnitus retraining therapy (TRT) employing monaural noise generators affects tinnitus patients	1- Tinnitus Retraining Therapy (with directive counseling and monaural noise generator)	1- 24 months	not stated		95	18	not stated	≥ 3 months	not stated	not stated	Tinnitus Handicap Inventory > 18	not stated	not stated	treated at the Hearing and Tinnitus Clinic	fluctuating hearing loss, hearing loss worse than 60 dB in speech frequency rande, severe depression or other severe tinnitus-related distress who received treatment from psychiatrists or psychologists, hyperacusis	not stated	Tinnitus Handicap Inventory (Japanese version)	6,12, 24 months	not stated	not stated	not stated	N/A	Retrospective study. More than 20 points of improvement in THI is considered significant
PubEMCIN_145	The impact of cochlear implantation on tinnitus, stress and quality of life in postlingually deafened patients	Heidi, Olze	heidi.olze@charite.de	Germany	2012	2005	before and after studies		to evaluate the tinnitus impairment, perceived stress, coping strategies and health-related quality of life in postlingually deafened implant candidates and to characterise the effects of CI on these psychometric paramaters using validated questionnaires	1- cochlear implant	1- lifetime	Not stated		40	19	77	not stated	not stated	not stated	not stated	not stated	not stated	bilateral profound deafness with a preoperative speech perception of 0% using the Freiburg monosyllable test in quiet (65 dB SPL) with a hearing aid; receive a multichannel cochlear implant	not stated	tinnitus severity	Tinnitus Questionnaire (Goebel & Hiller 1994)	after implantation (not defined)	not stated	not stated	not stated	N/A	Retrospective study. After treatment is at least 12 months (mean 24 months)
																									stress	Perceived Stress Questionnaire	after implantation (not defined)
																									coping strategies	Brief COPE (German version)	after implantation (not defined)
																									health-related quality of life	Nijmegen Cochlear Implantation Questionnaire	after implantation (not defined)
																									speech perception	Freiburg monosyllable test in quiet (70 dB SPL)	after implantation (not defined)
																									speech perception	HSM sentence in noise (70 dB SPL, SNR=15 dB)	after implantation (not defined)
PubEMCIN_146	Effect of Atrovastatin on progression of sensorineural hearing loss and tinnitus in the elderly: results of a prospective, randomized, double-blind clinical trial	Bernhardt, Olzowy	Bernhardt.Olzowy@med.uni-muenchen.de	Germany	June, 2007	not stated	randomised controlled trials		to test whether Atorvastatin can slow down the progression of presbycusis	1- atorvastatin (tablet), 2- placebo (tablet)	not stated	not stated		1-26, 2-24	60	75	not stated	not stated	not stated	not stated	not stated	not stated	chronic symmetric sensorineural hearing loss (a minimum of 15 dB hearing loss in at least three of the four frequencies, 3, 4, 6, and 8 kHz); blood low-density lipoprotein between 100 and 190 mg/dl	not stated	hearing	hearing thresholds (pure-tone audiometry)	7 and 13 months	tinnitus handicap	Tinnitus Questionnaire (German version)	7 and 13 months	N/A
																												speech discrimination	speech discrimination (not defined)	7 and 13 months
																												blood parameters	lower total cholesterol and LDL cholesterol	7 and 13 months
PubEMCIN_149	Open ear hearing aids in tinnitus therapy: An efficacy comparison with sound generators	Marta, Parazzini	marta. parazzini@polimi.it	Italy	August, 2011	not stated	randomised controlled trials		to compare the effectiveness of tinnitus retraining therapy (TRT) with sound generators or with open ear hearing aids	1- TRT plus binaural sound generators, 2- TRT plus binaural open ear hearing aids	1- 12 months, 2- 12 months	not stated		91	18	75	≥6 months	not stated	not stated	not stated	not stated	not stated	borderline between category 1 and category 2 (according to the Jastreboff classification) with HL ≤25 dB at 2 kHz and HL ≥25 dB at frequencies higher than 2 kHz; bilateral symmetrical hearing loss (i.e. difference less than 15 dB);	Meniere's disease; middle-external ear disease	tinnitus loudness	Numerical Rating Scale (tinnitus loudness, 0-10)	3, 6 and 12 months	not stated	not stated	not stated	N/A	Additonal inclusion: All subjects were never treated with TRT before and none of them have used hearing aids before. Used the common definition of clinically significant improvements (i.e. the 20 points of differences on the THI, as defined by Newman and Sandridge (Newman et al, 1998). Also used the criteria of at least 40% of improvement on THI (which has been used in past based on a proposal fr…
				USA																					tinnitus annoyance	Numerical Rating Scale (tinnitus annoyance, 0-10)	3, 6 and 12 months
																									percentage annoyance	Numerical Rating Scale (percentage of time when subjects were annoyed, 0-100)	3, 6 and 12 months
																									percentage awareness	Numerical Rating Scale (percentage of time when subjects were aware, 0-100)	3, 6 and 12 months
																									impact of tinnitus on individuals and daily living	Tinnitus Handicap Inventory	3, 6 and 12 months
PubEMCIN_153	A randomized controlled trial of mindfulness‐based cognitive therapy for treating tinnitus	Pierre, Philippot	Pierre.Philippot@uclouvain.be	Belgium	September, 2012	not stated	randomised controlled trials		to examine the relative effectiveness of two psychological interventions for treating tinnitus	1- mindfulness-based cognitive therapy, 2- progressive muscular relaxation	1- about 16 weeks, 2- about 16 weeks	not stated		30	35	79	<6months	not stated	not stated	not stated	not stated	not stated	significant psychological distress and impairment in everyday activities resulting from tinnitus, defined by Tinnitus Psychological Impact Questionnaire score >3 (max=7)	borderline or antisocial personality disorder; tinnitus resulting from an organic condition that could benefit from a medical intervention	Negative emotion, irritability, rumination, social difficulties, personal difficulties, cognitive control, distraction, avoidance, acceptance, efficacy	Tinnitus Psychological Impact Questionnaire (QIPA)	about 16 and 28 weeks	not stated	not stated	not stated	N/A	28 weeks corresponds to follow up. Tinnitus Psychological Impact Questionnaire (QIPA) is author's unpublished tool.
																									depression	Beck Depression Inventory	about 16 and 28 weeks
																									anxiety	Spielberger State and Trait Anxiety Inventory	about 16 and 28 weeks
PubEMCIN_155	Relief of idiopathic subjective tinnitus, is Gabapentin effective?	Jay, Piccirillo	piccirilloj@ent .wustl.edu	USA	April, 2007	not stated	randomised controlled trials		to assess the therapeutic benefit of Gabapentin (Neurontin) for subjective idiopathic troublesome tinnitus	1-Gabapentin (tablet), 2- placebo (tablet)	1 to 2- 8 weeks	Yes	All sample size and power computations were based on 2-sided tests at the =.05 level of significance and were based on the results from a preliminary open-label study of 19 subjects (unpublished data, 2002). In that study, the mean THI score decreased from a baseline value of 44 to 28 (SD, 26). Assuming that a similar result would be found in the proposed study, computations indicated that 42 sub…	1- 80, 2- 80	18	70	>6months	not stated	not stated	sufficient severity to disrupt daily activities, defined by Tinnitus Handicap Inventory score ≥38	not stated	not stated	not stated	treatable otologic disorder related to the tinnitus, an organic mental disorder, impaired renal function, and previous use of gabapentin. Subjects were required to have discontinued all tricyclic antidepressants 30 days before treatment initiation.	not stated	Tinnitus Handicap Inventory	8 weeks	global satisfaction with the treatment received	Patient Global Impression of Change in tinnitus (0-7)	8 weeks	enrolled subjects did not meet target (1-59, 2-56). Clinical trial registration stated an additional secondary outcome: Epworth Sleepiness Scale Score from Baseline to Week 8.	clinicaltrials.gov Identifier: NCT00317850. This was excluded because it was published April 2006 which is out of date range. However, Deb did check for any discrepancies between intention and reporting. Additional inclusion: Subjects agreed not to pursue any other treatment for tinnitus during the study. The clinically significant difference in the change between the pretreatment and posttreatme…
																												not stated,	Brief Symptom Inventory	8 weeks
																												not stated,	Beck Depression Scale	8 weeks
																												safety of gabapentin	adverse events	not stated
PubEMCIN_160	Cochlear implantation as a durable tinnitus treatment in single-sided deafness	Paul, Van de Heyning	Paul.van.de.heyning@uza.be	Belgium	May, 2011	not stated	Before and after studies		to assess the long-term effects of cochlear implantation on tinnitus in subjects with single-sided tinnitus and ipsilateral incapacitating tinnitus	1- cochlear implant	1- lifetime	not stated		26	18	not stated	<10 years	not stated	not stated	severe (not defined), unresponsive to other treatments	not stated	not stated	single-sided severe-to-profound sensorineural deafness associated with tinnitus; having received a cochlear implant	severe depression	tinnitus frequency	Psychoacoustic measure of tinnitus pitch	2 years	not stated	not stated	not stated	N/A	This is the follow up study of the serie of single sided deafness and incapacitating tinnitus treated with cochlear implantation first published with 24 months of follow-up as Paul Van de Heyning et al Ann Otol Rhinol Laryngol 2008;117:645-652. Author emailed to confirm that recruitment age ≥18.
																									tinnitus loudness	psychoacoustic measure of tinnitus loudness	2 years
																									tinnitus loudness	Numerical Rating Scale (loudness, to 10)	2 years
																									tinnitus distress	Tinnitus questionnaire (Goebel and Hiller),	2 years
PubEMCIN_168	Long-term improvement in tinnitus after Modified Tinnitus Retraining Therapy enhanced by a variety of psychological approaches	Birgit, Mazurek	birgit.mazurek@charite.de	Germany	August, 2009	March 2004	non-randomised controlled trials or case control studies		to evaluate the effects of a multimodal 7-day tinnitus therapy	1 - Modified Tinnitus Retraining Therapy; 2- Waiting List Control	1- 7 days, 2- 3 months	not stated		1- 192, 2- 45	18	79	≥3 months	Not stated	Not stated	very severe tinnitus-related distress (not defined)	Not stated	Not stated	hearing loss	severe depression	Tinnitus-related distress	Tinnitus Questionnaire (Goebbel Hiller), 2- Perceived Stress Questionnaire, 3- General depression scale (ADS)	treatment = 7 days, 6 and 12 months / controls = 3 months	not stated	not stated	not stated	N/A	Only 90 patients were randomised to treatment or control groups. No blinding. Modified therapy includes enhanced with psychosomatic treatment, cognitive-behavioural elements and relaxation training. A subset of 45 patients from the therapy group underwent an additional assessment at 3 months in order to compare their data with those of the control patients.
																									stress	Perceived Stress Questionnaire	treatment = 7 days, 6 and 12 months / controls = 3 months
																									depression	General depression scale (ADS)	treatment = 7 days, 6 and 12 months / controls = 3 months
PUBEMCIN_169	Prescription of hearing-aid output for tinnitus relief	Grant, Searchfield	g.searchfield@auckland.ac.nz	New Zealand	September, 2013	not stated	other	patient selection of preferred setting	to examine the effects of high frequency modification of the DSL(I/O)v5 prescriptive procedure on short-term tinnitus	1-hearing aid (high frequency amplification)	1- 30 minutes / 1 point measurement	not stated		25	34	81	≥ 2 years	not stated	not stated	not stated	not stated	not stated	all were candidates for hearing-aid use (ie aidable hearing loss)	not stated	tinnitus perception	preferred setting while listening to speech files	immediately after	not stated	not stated	not stated	N/A	Minimum and maximum ages were not part of the inclusion criteria, but were stated as the range in the results section. None had hearing aids previously.Tinnitus pitch rating was used to generate subgroups to compute planned subgroup analyses. It was not an outcome measure in its own right
PubEMCIN_171	Transcranial Direct Current Stimulation (TDCS) intensity and duration effects on tinnitus	Grant, Searchfield	g.searchfield@auckland.ac.nz	New Zealand	February, 2013	not stated	before and after studies	repeated measures design	exploration of the dose (current intensity and duration) of anodal transcranial direct current stimulation (tDCS) of the left temporoparietal area on tinnitus suppression	1-tDCS v1, 2-tDCS v2, 3-tDCS v3, 4-tDCS v4, 5-tDCS v5, 6-tDCS v6	6 sessions; 1-6 days	not stated		25	18	not stated	≥ 18 months	not stated	not stated	bothersome (not defined)	not stated	not stated	not stated	previous brain surgery, metal or electronic implants, pregnancy, history of seizures,	tinnitus suppression	Numerical Rating Scale (loudness)	immediately after and 10 minutes later, 2-after every stimulation, 3-after every stimulation	not stated	not stated	not stated	N/A	Interventions were six combinations of stimulus intensity and duration. Tinnitus suppression was defined as a minimum 1 point decrease in a 10-point Loudness-Visual Analogue Scale.
																									tinnitus complaint	Clinical Global Impression scale	after every stimulation
																									incidental observations	adverse events	after every stimulation
PubEMCIN_172	Randomized trial of transcranial Direct Current Stimulation and hearing aids for tinnitus management	Grant, Searchfield	g.searchfield@auckland.ac.nz	New Zealand	November, 2013	not stated	randomised controlled trials		investigated whether multisession anodal transcranial direct current stimulation (tDCS) of the left temporoparietal area would enhance sound therapy from hearing aids	1- tDCS plus hearing aids, 2- sham tDCS plus hearing aids	1- 6 months, 2- 6 months	Not stated		1- 20, 2- 20	45	76	> 2 years	not stated	not stated	Tinnitus Functional Index ≥ 25	not stated	not stated	aidable hearing loss, no previous experience with hearing aid use	contraindications for undergoing tDCS as screened by neurologist	not stated	Tinnitus Functional Index (TFI)	3 and 6 months	psychoacoustic tinnitus measurements	Minimum masking level (MML)	3 and 6 months	N/A	Author emailed to confirm that recruitment age ≥18.
																												psychoacoustic tinnitus measurements	tinnitus pitch matching	3 and 6 months
																												psychoacoustic tinnitus measurements	tinnitus loudness matching	3 and 6 months
																												not stated	Tinnitus Severity Numeric Scale	3 and 6 months
																												not stated	Tinnitus Handicap Questionnaire	3 and 6 months
																												not stated	Hearing Handicap Inventory	3 and 6 months
																												not stated	Hospital Anxiety and Depression Scale (HADS)	3 and 6 months
																												effectiveness of stimulation on their tinnitus	Clinical Global Impressions (CGI)	during 5 stimulation sessions
																												tinnitus loudness	Numerical Rating Scale	during 5 stimulation sessions
PubEMCIN_180	Tinnitus control by Dopamine agonist Pramipexole in presbycusis patients: a randomized, placebo-controlled, double-blind study	Istvan, Sziklai	isziklai@dote.hu	Hungary	April, 2011	March 2008	randomised controlled trials		whether pramipexole, a dopamine receptor agonist, influenced tinnitus associated with presbycusis at a dose schedule used for controlling Parkinson’s disease in Hungary.	1- Pramipexole (tablet), 2-Placebo (tablet)	1- 4 weeks, 2- 4 weeks	not stated		1-20, 2-20	50	not stated	>12 months	constant	not stated	Tinnitus Handicap Inventory score >10	Not stated	Not stated	bilateral sensorineural hearing loss	Meniere's disease impaired renal function; impaired hepatic function; regular intake of sedative hypnotics; conductive hearing loss.	Tinnitus perception	Tinnitus Handicap Inventory	4 weeks	Not stated	Electrocochleogrpahy (ECOG) recording	4 weeks	N/A
																									Tinnitus loudness	Psychoacoustic matching (loudness)	4 weeks
																									Tinnitus frequency	Psychoacoustic matching (pitch)	4 weeks
PubEMCIN_182	Neuromonics tinnitus treatment for patients with significant level of hearing loss: an adaptation of the protocol	Dayse, Távora-Vieira	dayse.tavora@gmail.com	Australia	December, 2011	April, 2006	non-randomised controlled trials or case control studies		to explore whether it is benefi cial to extend stage 1 for those patients with hearing loss 50 dB HL in the worst ear (average hearing thresholds at 0.5, 1, 2, and 4 KHz) thereby potentially providing relief from tinnitus at an appropriate level of stimulation	1- Neuromonics standard protocol, 2- Neuromonics variation of standard protocol	1- 4 months, 2- 6 months	not stated		1- 13, 2- 13	27	72	not stated	not stated	not stated	clinically disturbing tinnitus (not defined at inclusion)	no feasible medical treatment for the tinnitus	not stated	moderate-severe hearing loss (four-frequency average 0.5, 1, 2, and 4 kHz > 50 dBHL) in at least the worse-hearing ear	significant psychosis, depression, ongoing noise exposure, and fl uctuation in hearing thresholds	not stated	Tinnitus Reaction Questionnaire	2, 4 and 6 months,	not stated	not stated	not stated	N/A	Retrospective study. Variation of the standard protocol required patients to continue in stage 1 of the treatment for an extra time of two months. The success rate of the treatment is defined by Neuromonics protocols as a reduction of at least 40% in TRQ scores.
																									not stated	Minimum Masking Level	2, 4 and 6 months,
																									not stated	Loudness Discomfort Levels	2, 4 and 6 months,
																									tinnitus awareness	percentage of awareness over time (0-100)	2, 4 and 6 months,
PUBEMCIN_183	Transmeatal low-level laser therapy for chronic tinnitus with cochlear dysfunction	Roberto, Teggi	teggi.roberto@hsr.it	Italy	(14), 2009	Not stated	randomised controlled trials		to establish the efficacy of low-level laser therapy for tinnitus	1- laser therapy (TinniTool), 2- sham laser therapy	1- 3 months, 2- 3 months	not stated		1- 30, 2-30	not stated ('major age' confirmed by email)	not stated	not stated	not stated	not stated	not stated	unilateral tinnitus	not stated	sensorineural hearing loss from causes such as presbycusis, Ménière’s disease, or idiopathic sudden sensorineural hearing loss; hearing loss stable over 3 months	not stated	tinnitus severity	Tinnitus Handicap Inventory	3 months	tinnitus severity	Pure tone audiometry for frequencies between 125 and 8000 Hz	3 months	N/A	Authored emailed to confirm that all patients were of 'major age'.
																												Psychoacoustic assessment	Psychoacoustic assessment for pitch (matching)	3 months
																												Psychoacoustic assessment	Psychoacoustic assessment for loudness (matching)	3 months
																												Psychoacoustic assessment	Psychoacoustic assessment for Minimum Masking Level	3 months
																												Psychoacoustic assessment	Psychoacoustic assessment for Loudness Discomfort Level	3 months
																												self-reported loudness	Numerical Rating Scale (tinnitus loudness, 10 cm line)	3 months
PubEMCIN_184	Combined central and peripheral stimulation for treatment of chronic tinnitus: a randomized pilot study	Mohamed, Thabit	mohamed_hamdon@med.sohag.edu.eg	Egypt	Mar-April 2015	Not stated	randomised controlled trials		we hypothesised that a combination of peripheral direct cochlear low-level laser therapy treatment (combination of direct cochlear LLLT and a laser acunputure) with central rTMS treatment may achieve better effects as new therapeutic strategy for tinnitus	1- rTMS and direct cochlear low-level laser therapy; 2- rTMS, 3- direct cochlear low-level laser therapy	1 to 3- 21 days	not stated		1- 10, 2- 11, 3- 11	18	Not stated	≥ 6 months	Not stated	Non pulsatile	Not stated	Not stated	Not stated	Not stated	neurologic diseases that increase the risk of seizure during rTMS treatment (epilepsy, brain tumors, strokes, previous cranial surgeries, head trauma, encephalitis, patients who suffered from migraine or were under current treatment with psychoactive drugs (antidepressants, antiepileptics, neuroleptics, or who had implanted intracranial devices or cardiac pacemakers	Not stated	Tinnitus Handicap Inventory (Arabic version)	3, 5 and 9 weeks	Not stated	Not stated	Not stated	In abstract population size=30 - randomized in 3 equal groups. But in flowchart 32 patients were randomized in 3 groups, 2 lost to follow-up, so were analysed 10 patients in each group treatment as stated in the abstract.
																									not stated	Numerical Rating Scale (tinnitus severity, 0-100)	3, 5 and 9 weeks
PubEMCIN_186	Intratympanic methylprednisolone injections for subjective tinnitus	Asli, Sahin-Yilmaz	aslisahin@hotmail.com	Turkey	November 2009	June 2005	randomised controlled trials		to determine whether intratympanically injected methylprednisolone is effective in treating subjective tinnitus refractory to medical treatment.	1- methyl prednisolone (intratympanic injection); 2- placebo (saline intratympanic injection)	1 to 2- 3 weeks	not stated		70	18	Not stated	Not stated	Not stated	Not stated	Not stated	subjective tinnitus for whom tinnitus treatment failed	not stated	not stated	otosclerosis, chronic otitis media, retrocochlear pathology, sudden sensori-neural hearing loss, hypertension, diabetes mellitus, hypercholesterolaemia, hypo- or hyperthyroidism, cancer	Tinnitus severity	Tinnitus Severity Index	5 weeks	Not stated	Not stated	Not stated	N/A	Allocation to groups was not specified. From 70 subjects, only 59 were analysed
																									Tinnitus loudness	self-rated tinnitus loudness	5 weeks
																									not stated	adverse events	throughout the study
PubEMCIN_187	Hearing aids and tinnitus therapy: a 25 year experience	Matthew, Trotter	Matthew.Trotter@eyeandear.org.au	UK	October, 2008	1980	before and after studies		to ascertain the effect on subjective tinnitus perception in patients receiving unilateral or bilateral hearing aids (provided to improve the symptomatic complaint of hearing loss, confirmed audiometrically), using prospectively acquired data.	1- hearing aid	not stated	not stated		1440	18	not stated	not stated	not stated	not stated	not stated	not stated	not stated	Sensorineural hearing loss	Not stated.	tinnitus perception	Numerical Rating Scale (not defined)	not stated	not stated	not stated	not stated	N/A	This seems to be a long-term follow-up but it was not explicitly stated how long the patients wore the hearing aids before the "post" measure was taken but implied that it could have been after the hearing aid was fitted. Comment from the authors about why there is not more information provided about the exclusion criteria: Due to the long study duration and the consequent evolution in hearing ai…
PUBEMCIN_190	Repetitive transcranial magnetic stimulation frequency dependent tinnitus improvement by double cone coil prefrontal stimulation	Sven, Vanneste	sven.vanneste@ua.ac.be	Belgium	March 2011	not stated	before and after studies	repeated measures design	to determine the extent to which frontal transcranial mangentic stimulation using a double cone coil can modulate tinnitus	1- rTMS v1, 2- rTMS v2, 3- rTMS v3, 4- rTMS v4, 5- rTMS v5, 6- sham rTMS	not stated (one session)	Not stated		78	22	81	1-38 years	not stated	not stated	not stated	not stated	treatable causes of tinnitus	not stated	not stated	tinnitus intensity	Numerical Rating Scale (tinnitus intensity, 1-10)	not stated	not stated	not stated	not stated	N/A	Responders were defined as patients whose improvement to TMS treatment was higher than 0 (amount of tinnitus perception or tinnitus distress) while non-responders were defined as patients whose improvement to TMS treatment = 0 (amount of improvement on tinnitus perception or tinnitus distress).
																									tinnitus distress	Numerical Rating Scale (tinnitus distress, 1-10)
PUBEMCIN_191	A randomised, placebo-controlled trial of manual and electrical acupuncture for the treatment of tinnitus.	Wang K	kelun@smi.auc.dk	Denmark	2010	not stated	randomised controlled trials		to examine the effectiveness of manual/electrical acupuncture in adults with tinnitus.	1- manual acupuncture, 2- electro-acupuncture, 3- sham acupuncture	1- 6 weeks, 2- 6 weeks, 3- 6 weeks	Not stated		50	30	70	>3months	not stated	not stated	not stated	not stated	not stated	not stated	severe heart diseases	tinnitus occurrencee	Numerical Rating Scale (tinnitus occurrence, 5-point scale)	6 weeks	tinnitus occurrence	Numerical Rating Scale (tinnitus occurrence, 5-point scale)	11 weeks	N/A
																									tinnitus intensity	Numerical Rating Scale (tinnitus intensity, 4-point scale)	6 weeks	tinnitus intensity	Numerical Rating Scale (tinnitus intensity, 4-point scale)	11 weeks
																									quality of life	Numerical Rating Scale (quality of life, 4-point scale)	6 weeks	quality of life	Numerical Rating Scale (quality of life, 4-point scale)	11 weeks
PubEMCIN_195	Treatment of tinnitus with gabapentin: a pilot study	David, Witsell	witse001@mc.duke.edu	USA	January 2007	September 2003	randomised controlled trials		to evaluate the effectiveness of gabapentin (Neurontin) improve the disease-specific quality of life in patients with moderate tinnitus.	1- Gabapentin (tablet), 2- Placebo (tablet)	1- 6 weeks, 2- 6 weeks	Yes	The study sample size was powered at 90% to detect a significant difference between the groups at a significance of p < 0.05 to detect a 50% reduction in the total THI score. We anticipated a dropout rate of 20% in the placebo group and 40% in the gabapentin group. The sample size was calculated to be a total of 90 patients; 30 patients into the placebo arm and 60 into the gabapentin arm for 24 a…	1- 53, 2- 26	18	70	>3 months	not stated	non-pulsatile	chief complaint of tinnitus	subjective	not stated	not stated	Allegic to gabapentin; history of chronic renal failure; cogntive impairment; pancreatitis; hypotension; seizure disorder; past use of gabapentin; pregnancy	Tinnitus severity	Tinnitus Handicap Inventory	4 and 9 weeks	mood	Profile of Mood States questionnaire	4 and 9 weeks, 2- not stated	N/A	2:1 allocation into gabapentin and placebo arms. Additional exclusion: breastfeeding. Adverse events reported in results but not in methods
																												not stated	adverse events	not stated
PUBEMCIN_196	Changes in audiometry results following laser therapy for tinnitus	Güven, Yildirim	dr.gyildirim@yahoo.com.tr	Turkey	October, 2011	not stated	before and after studies		to demonstrate the effect of laser therapy of the ear in the treatment of tinnitus with changes in audiometric results	1-laser therapy	1- 8 weeks	not stated		30	20	74	not stated	not stated	not stated	not stated	not stated	not stated	not stated	other pathological laboratory or radiographic results (not defined)	not stated	Numerical Rating Scale (impact of tinnitus on daily functioning, 1-10)	16 weeks	not stated	audiometric values (individual frequencies, 0.25 to 20 kHz)	8 and 16 weeks	N/A	Minimum and maximum ages were not part of the inclusion criteria, but were stated as the range in the results section.
PubEMCIN_200a and b	Zinc to treat tinnitus in the elderly: a randomized placebo controlled crossover trial	Claudia, Coelho	claudiabarroscoelho@gmail.com	USA	August, 2013	August 2008	other	cross-over design	to establish the effectiveness of zinc for tinnitus treatment	1- Zinc (tablet) 2- Placebo (tablet)	1 to 2- first treatment 4 months, 1 month wash-out, then second treatment for 4 months	Yes	For the purpose of group analysis, based on previous related clinical trials, we expect to observe a group difference score of at least 10% after this treatment. We anticipate that the within subject standard deviation (SD) for our metric is approximately 20%. Calculated from the mean difference and SD, the effect size is 0.5 (10/20 = 0.5). At 90% power and 5% Type I error, we calculated the numb…	1- 58 (zinc arm first) 2- 58 (placebo arm first)	60	not stated	≥6 months	not stated	not stated	not stated	Not stated	Not stated	Generally good health	Have a treatable otologic disorder, involved in litigation, presenting or suspected of having a serious psychiatric problem, involved in other treatments for tinnitus, taking drugs that might interact with zinc and result in tinnitus, copper deficiency, zinc levels above normal and cognitive impairment	tinnitus handicap	Tinnitus Handicap Questionnaire	4, 5 and 9 months	Tinnitus loudness	Numerical Rating Scale (loudness, 0-100)	4, 5 and 9 months	In the trial registry it is stated that the primary and secondary outcome measures are: Primary Outcome Measures: Tinnitus loudness and annoyance at 10 months. Secondary Outcome Measures: Tinnitus Handicap (measurement tool not stated) at 10 months. Intended sample size was 200 (actual=116)	Esimated sample size/enrollment is 200, but only 118 reported as being assessed for eligibility in the published study. Changes on the difference scores of 20 or greater were considered as a statistically significant and therefore clinically meaningful (17) improvement for THQ.
																												tinnitus annoyance	Numerical Rating Scale (tinnitus annoyance, 0-100).	4, 5 and 9 months

## Sheet: do not touch
randomised controlled trials	Yes
before and after studies	Not stated
non-randomised controlled trials or case control studies
cohort study
other
The above is the pull down menu for the study design	The above is the pull down menu for the sample size calculation
